# Supplementary material for: N-(1-Acryloyl-2,2,6,6-tetra­methyl­piperidin-4-yl)acryl­amide
Source: Acta Crystallogr Sect E Struct Rep Online. 2011 Oct 22;67(Pt 11):o3024–5. doi: 10.1107/S1600536811042693 (PMC3247421; doi:10.1107/S1600536811042693)
Supplement: Supplementary file 1 [file e-67-o3024-sup1.cif]

##############################################################################
#                                                                            #
# This CIF contains the data in a paper accepted for publication in          #
# Acta Crystallographica Section E. It conforms to the requirements of       #
# Notes for Authors for Acta Crystallographica Section E, and has been       #
# peer reviewed under the auspices of the IUCr Commission on Journals.       #
#                                                                            #
# Full details of the Crystallographic Information File format               #
# are given in the paper "The Crystallographic Information File (CIF):       #
# a New Standard Archive File for Crystallography" by S. R. Hall, F. H.      #
# Allen and I. D. Brown [Acta Cryst. (1991), A47, 655-685].                  #
#                                                                            #
# The current version of the core CIF dictionary is obtainable from          #
# ftp://ftp.iucr.org/pub/cif_core.dic.                                       #
#                                                                            #
# Software is freely available for graphical display of the structure(s)     #
# in this CIF. For information consult the CIF software page                 #
# http://www.iucr.org/resources/cif/software.                                #
#                                                                            #
# This file may be used for bona fide research purposes within the           #
# scientific community so long as proper attribution is given to the journal # 
# article from which it was obtained.                                        #
#                                                                            #
##############################################################################
data_global
_audit_creation_method     SHELXL-97
_journal_date_recd_electronic     2011-10-13
_journal_date_accepted     2011-10-14
_journal_name_full     'Acta Crystallographica, Section E'
_journal_year     2011
_journal_volume     67
_journal_issue     11
_journal_page_first     o3024
_journal_page_last     o3025
_journal_paper_category     QO
_journal_coeditor_code     CV5174
_publ_contact_author_name     'Professor Jim Simpson'
_publ_contact_author_address
;
Department of Chemistry
  University of Otago
  P.O. Box 56
  Dunedin
  New Zealand
;
_publ_contact_author_email     jsimpson@alkali.otago.ac.nz
_publ_contact_author_fax     '+64-3-04797906'
_publ_contact_author_phone     '+64-3-4797914 '
_publ_section_title
;
<i>N</i>-(1-Acryloyl-2,2,6,6-tetramethylpiperidin-4-yl)acrylamide
;
loop_
    _publ_author_name
    _publ_author_address
    'Goswami, Shailesh K. '
;       Department of Chemistry
        University of Otago
        PO Box 56
        Dunedin
        New Zealand
;
    'Hanton, Lyall R.'
;       Department of Chemistry
        University of Otago
        PO Box 56
        Dunedin
        New Zealand
;
    'McAdam, C. John '
;       Department of Chemistry
        University of Otago
        PO Box 56
        Dunedin
        New Zealand
;
    'Moratti, Stephen C. '
;       Department of Chemistry
        University of Otago
        PO Box 56
        Dunedin
        New Zealand
;
    'Simpson, Jim'
;       Department of Chemistry
        University of Otago
        PO Box 56
        Dunedin
        New Zealand
;
data_I
_chemical_name_systematic
;
<i>N</i>-(1-Acryloyl-2,2,6,6-tetramethylpiperidin-4-yl)acrylamide
;
_chemical_name_common     ?
_chemical_formula_moiety     'C15 H24 N2 O2'
_chemical_formula_sum     'C15 H24 N2 O2'
_chemical_formula_iupac     'C15 H24 N2 O2'
_chemical_formula_weight     264.36
_chemical_melting_point     ?
_symmetry_cell_setting     monoclinic
_symmetry_space_group_name_H-M     'P 21'
_symmetry_space_group_name_Hall     'P 2yb'
loop_
    _symmetry_equiv_pos_as_xyz
    'x, y, z'
    '-x, y+1/2, -z'
_cell_length_a     7.5810(4)
_cell_length_b     9.2635(4)
_cell_length_c     21.4193(9)
_cell_angle_alpha     90.00
_cell_angle_beta     91.612(2)
_cell_angle_gamma     90.00
_cell_volume     1503.61(12)
_cell_formula_units_Z     4
_cell_measurement_reflns_used     3272
_cell_measurement_theta_min     2.40
_cell_measurement_theta_max     18.55
_cell_measurement_temperature     91(2)
_exptl_crystal_description     'block'
_exptl_crystal_colour     'colourless'
_exptl_crystal_size_max     0.65
_exptl_crystal_size_mid     0.24
_exptl_crystal_size_min     0.14
_exptl_crystal_density_diffrn     1.168
_exptl_crystal_density_meas     ?
_exptl_crystal_density_method     'not measured'
_exptl_crystal_F_000     576
_exptl_absorpt_coefficient_mu     0.078
_exptl_absorpt_correction_type     multi-scan
_exptl_absorpt_process_details     '(SADABS; Bruker, 2009)'
_exptl_absorpt_correction_T_min     0.6895
_exptl_absorpt_correction_T_max     0.7443
_exptl_special_details     ?
_diffrn_ambient_temperature     91(2)
_diffrn_radiation_type     MoK\a
_diffrn_radiation_wavelength     0.71073
_diffrn_radiation_source     'fine-focus sealed tube'
_diffrn_radiation_monochromator     graphite
_diffrn_measurement_device_type     'Bruker APEXII CCD area detector'
_diffrn_measurement_method     '\f and \w scans'
_diffrn_detector_area_resol_mean     ?
_diffrn_reflns_number     9141
_diffrn_reflns_av_R_equivalents     0.0400
_diffrn_reflns_av_sigmaI/netI     0.0337
_diffrn_reflns_theta_min     0.95
_diffrn_reflns_theta_max     18.55
_diffrn_reflns_theta_full     18.55
_diffrn_measured_fraction_theta_max     0.994
_diffrn_measured_fraction_theta_full     0.994
_diffrn_reflns_limit_h_min     -6
_diffrn_reflns_limit_h_max     6
_diffrn_reflns_limit_k_min     -8
_diffrn_reflns_limit_k_max     8
_diffrn_reflns_limit_l_min     -19
_diffrn_reflns_limit_l_max     19
_diffrn_standards_number     0
_diffrn_standards_interval_count     ?
_diffrn_standards_interval_time     ?
_diffrn_standards_decay_%     ?
_refine_special_details
;
Refinement of <i>F</i>^2^ against ALL reflections. The weighted <i>R</i>-factor
<i>wR</i> and goodness of fit <i>S</i> are based on <i>F</i>^2^, conventional
<i>R</i>-factors <i>R</i> are based on <i>F</i>, with <i>F</i> set to zero for
negative <i>F</i>^2^. The threshold expression of <i>F</i>^2^ >
\s(<i>F</i>^2^) is used only for calculating <i>R</i>-factors(gt) <i>etc</i>.
and is not relevant to the choice of reflections for refinement.
<i>R</i>-factors based on <i>F</i>^2^ are statistically about twice as large
as those based on <i>F</i>, and <i>R</i>- factors based on ALL data will be
even larger.
;
_reflns_number_total     2252
_reflns_number_gt     2169
_reflns_threshold_expression     I>2\s(I)
_refine_ls_structure_factor_coef     Fsqd
_refine_ls_matrix_type     full
_refine_ls_R_factor_all     0.0310
_refine_ls_R_factor_gt     0.0295
_refine_ls_wR_factor_gt     0.0670
_refine_ls_wR_factor_ref     0.0692
_refine_ls_goodness_of_fit_ref     1.115
_refine_ls_restrained_S_all     1.115
_refine_ls_number_reflns     2252
_refine_ls_number_parameters     357
_refine_ls_number_restraints     1
_refine_ls_hydrogen_treatment     mixed
_refine_ls_weighting_scheme     calc
_refine_ls_weighting_details
         'calc w=1/[\s^2^(Fo^2^)+(0.0310P)^2^+0.2286P] where P=(Fo^2^+2Fc^2^)/3'
_atom_sites_solution_hydrogens     geom
_atom_sites_solution_primary     direct
_atom_sites_solution_secondary     difmap
_refine_ls_shift/su_max     0.000
_refine_ls_shift/su_mean     0.000
_refine_diff_density_max     0.095
_refine_diff_density_min     -0.118
_refine_ls_extinction_method     none
_refine_ls_extinction_coef     ?
loop_
    _atom_type_symbol
    _atom_type_description
    _atom_type_scat_dispersion_real
    _atom_type_scat_dispersion_imag
    _atom_type_scat_source
    'C' 'C' 0.0033 0.0016
                         'International Tables Vol C Tables 4.2.6.8 and 6.1.1.4'
    'H' 'H' 0.0000 0.0000
                         'International Tables Vol C Tables 4.2.6.8 and 6.1.1.4'
    'N' 'N' 0.0061 0.0033
                         'International Tables Vol C Tables 4.2.6.8 and 6.1.1.4'
    'O' 'O' 0.0106 0.0060
                         'International Tables Vol C Tables 4.2.6.8 and 6.1.1.4'
_computing_data_collection     'APEX2 (Bruker 2009)'
_computing_cell_refinement     'APEX2 and SAINT (Bruker 2009)'
_computing_data_reduction     'SAINT (Bruker 2009)'
_computing_structure_solution
;
SHELXS97 (Sheldrick, 2008) and TITAN (Hunter & Simpson, 1999)
;
_computing_structure_refinement
;
SHELXL97 (Sheldrick, 2008) and TITAN (Hunter & Simpson, 1999)
;
_computing_molecular_graphics
;
SHELXTL (Sheldrick, 2008) and Mercury (Macrae <i>et al.</i>,
2008)
;
_computing_publication_material
;
SHELXL97, enCIFer (Allen <i>et al.</i>, 2004), PLATON (Spek,
2009),
publCIF (Westrip, 2010)
;
loop_
    _atom_site_type_symbol
    _atom_site_label
    _atom_site_fract_x
    _atom_site_fract_y
    _atom_site_fract_z
    _atom_site_U_iso_or_equiv
    _atom_site_adp_type
    _atom_site_calc_flag
    _atom_site_refinement_flags
    _atom_site_occupancy
    _atom_site_symmetry_multiplicity
    _atom_site_disorder_assembly
    _atom_site_disorder_group
    C C11 0.6512(5) 0.7963(4) 0.58401(18) 0.0351(10) Uani d . 1 1 . .
    H H11A 0.7574 0.8454 0.5748 0.042 Uiso calc R 1 1 . .
    H H11B 0.6307 0.7656 0.6255 0.042 Uiso calc R 1 1 . .
    C C12 0.5323(5) 0.7710(3) 0.53929(17) 0.0266(9) Uani d . 1 1 . .
    H H12 0.4266 0.7219 0.5490 0.032 Uiso calc R 1 1 . .
    C C13 0.5611(6) 0.8182(4) 0.47352(16) 0.0254(9) Uani d . 1 1 . .
    O O13 0.7087(4) 0.8616(2) 0.45947(10) 0.0331(6) Uani d . 1 1 . .
    N N11 0.4267(4) 0.8008(3) 0.42980(12) 0.0235(7) Uani d . 1 1 . .
    C C14 0.2342(4) 0.8154(3) 0.44501(15) 0.0223(9) Uani d . 1 1 . .
    C C141 0.2071(4) 0.9268(3) 0.49667(14) 0.0264(9) Uani d . 1 1 . .
    H H14A 0.2608 0.8915 0.5359 0.040 Uiso calc R 1 1 . .
    H H14B 0.0805 0.9421 0.5020 0.040 Uiso calc R 1 1 . .
    H H14C 0.2626 1.0182 0.4852 0.040 Uiso calc R 1 1 . .
    C C142 0.1516(4) 0.6705(4) 0.46339(15) 0.0315(10) Uani d . 1 1 . .
    H H14D 0.1660 0.6005 0.4296 0.047 Uiso calc R 1 1 . .
    H H14E 0.0256 0.6842 0.4707 0.047 Uiso calc R 1 1 . .
    H H14F 0.2104 0.6343 0.5016 0.047 Uiso calc R 1 1 . .
    C C15 0.1346(4) 0.8760(3) 0.38813(14) 0.0215(9) Uani d . 1 1 . .
    H H15A 0.1841 0.9718 0.3780 0.026 Uiso calc R 1 1 . .
    H H15B 0.0094 0.8899 0.3986 0.026 Uiso calc R 1 1 . .
    C C16 0.1433(4) 0.7795(3) 0.33054(15) 0.0216(9) Uani d . 1 1 . .
    H H16 0.0558 0.6996 0.3349 0.026 Uiso calc R 1 1 . .
    N N12 0.0923(4) 0.8644(3) 0.27579(14) 0.0248(8) Uani d . 1 1 . .
    H H12N 0.091(4) 0.958(4) 0.2776(15) 0.030 Uiso d . 1 1 . .
    C C17 0.0539(4) 0.8041(4) 0.22070(18) 0.0244(9) Uani d . 1 1 . .
    O O17 0.0605(3) 0.6724(3) 0.21106(10) 0.0312(6) Uani d . 1 1 . .
    C C18 0.0062(4) 0.9074(4) 0.17059(18) 0.0293(10) Uani d . 1 1 . .
    H H18 -0.0116 1.0059 0.1810 0.035 Uiso calc R 1 1 . .
    C C19 -0.0126(4) 0.8670(4) 0.11159(19) 0.0351(10) Uani d . 1 1 . .
    H H19A 0.0048 0.7689 0.1004 0.042 Uiso calc R 1 1 . .
    H H19B -0.0434 0.9361 0.0804 0.042 Uiso calc R 1 1 . .
    C C110 0.3267(4) 0.7126(4) 0.32590(15) 0.0255(9) Uani d . 1 1 . .
    H H11C 0.3572 0.7099 0.2813 0.031 Uiso calc R 1 1 . .
    H H11D 0.3204 0.6114 0.3406 0.031 Uiso calc R 1 1 . .
    C C111 0.4782(4) 0.7879(4) 0.36235(15) 0.0231(9) Uani d . 1 1 . .
    C C112 0.5237(5) 0.9342(4) 0.33346(15) 0.0338(10) Uani d . 1 1 . .
    H H11E 0.4170 0.9936 0.3299 0.051 Uiso calc R 1 1 . .
    H H11F 0.5712 0.9190 0.2919 0.051 Uiso calc R 1 1 . .
    H H11G 0.6121 0.9833 0.3601 0.051 Uiso calc R 1 1 . .
    C C113 0.6372(4) 0.6870(4) 0.35721(15) 0.0354(10) Uani d . 1 1 . .
    H H11H 0.7445 0.7377 0.3713 0.053 Uiso calc R 1 1 . .
    H H11I 0.6489 0.6571 0.3136 0.053 Uiso calc R 1 1 . .
    H H11J 0.6199 0.6016 0.3834 0.053 Uiso calc R 1 1 . .
    C C21 0.5528(5) 0.3323(4) -0.09531(17) 0.0352(10) Uani d . 1 1 . .
    H H21A 0.6555 0.2736 -0.0956 0.042 Uiso calc R 1 1 . .
    H H21B 0.4956 0.3596 -0.1336 0.042 Uiso calc R 1 1 . .
    C C22 0.4897(4) 0.3759(4) -0.04192(17) 0.0272(9) Uani d . 1 1 . .
    H H22 0.3870 0.4345 -0.0420 0.033 Uiso calc R 1 1 . .
    C C23 0.5771(6) 0.3345(3) 0.01908(17) 0.0268(9) Uani d . 1 1 . .
    O O23 0.7355(4) 0.3018(3) 0.01962(10) 0.0348(6) Uani d . 1 1 . .
    N N21 0.4829(3) 0.3447(3) 0.07266(13) 0.0230(7) Uani d . 1 1 . .
    C C24 0.5850(4) 0.3639(4) 0.13359(15) 0.0275(9) Uani d . 1 1 . .
    C C241 0.7226(5) 0.4842(4) 0.12734(17) 0.0388(11) Uani d . 1 1 . .
    H H24A 0.8099 0.4554 0.0969 0.058 Uiso calc R 1 1 . .
    H H24B 0.7818 0.5010 0.1679 0.058 Uiso calc R 1 1 . .
    H H24C 0.6639 0.5731 0.1132 0.058 Uiso calc R 1 1 . .
    C C242 0.6742(5) 0.2224(4) 0.15384(16) 0.0345(10) Uani d . 1 1 . .
    H H24D 0.5852 0.1461 0.1564 0.052 Uiso calc R 1 1 . .
    H H24E 0.7326 0.2354 0.1949 0.052 Uiso calc R 1 1 . .
    H H24F 0.7620 0.1952 0.1232 0.052 Uiso calc R 1 1 . .
    C C25 0.4583(4) 0.4172(4) 0.18298(14) 0.0258(9) Uani d . 1 1 . .
    H H25A 0.5261 0.4365 0.2223 0.031 Uiso calc R 1 1 . .
    H H25B 0.4047 0.5093 0.1687 0.031 Uiso calc R 1 1 . .
    C C26 0.3114(4) 0.3095(4) 0.19614(15) 0.0238(9) Uani d . 1 1 . .
    H H26 0.3634 0.2300 0.2223 0.029 Uiso calc R 1 1 . .
    N N22 0.1734(4) 0.3780(3) 0.23152(14) 0.0229(7) Uani d . 1 1 . .
    H H22N 0.146(4) 0.469(4) 0.2289(14) 0.028 Uiso d . 1 1 . .
    C C27 0.0742(5) 0.3013(5) 0.27007(16) 0.0239(9) Uani d . 1 1 . .
    O O27 0.1022(3) 0.1708(3) 0.28043(10) 0.0337(7) Uani d . 1 1 . .
    C C28 -0.0730(5) 0.3785(4) 0.29870(15) 0.0259(9) Uani d . 1 1 . .
    H H28 -0.0865 0.4792 0.2918 0.031 Uiso calc R 1 1 . .
    C C29 -0.1860(5) 0.3102(4) 0.33360(16) 0.0399(10) Uani d . 1 1 . .
    H H29A -0.1736 0.2095 0.3407 0.048 Uiso calc R 1 1 . .
    H H29B -0.2802 0.3617 0.3517 0.048 Uiso calc R 1 1 . .
    C C210 0.2424(4) 0.2433(3) 0.13444(14) 0.0267(10) Uani d . 1 1 . .
    H H21C 0.2882 0.1435 0.1322 0.032 Uiso calc R 1 1 . .
    H H21D 0.1124 0.2365 0.1364 0.032 Uiso calc R 1 1 . .
    C C211 0.2858(4) 0.3195(3) 0.07325(15) 0.0246(9) Uani d . 1 1 . .
    C C212 0.1822(4) 0.4611(3) 0.06547(15) 0.0289(9) Uani d . 1 1 . .
    H H21E 0.1859 0.5143 0.1050 0.043 Uiso calc R 1 1 . .
    H H21F 0.0593 0.4395 0.0535 0.043 Uiso calc R 1 1 . .
    H H21G 0.2353 0.5200 0.0329 0.043 Uiso calc R 1 1 . .
    C C213 0.2268(5) 0.2124(4) 0.02233(15) 0.0297(9) Uani d . 1 1 . .
    H H21H 0.2345 0.2584 -0.0187 0.044 Uiso calc R 1 1 . .
    H H21I 0.1047 0.1829 0.0291 0.044 Uiso calc R 1 1 . .
    H H21J 0.3036 0.1273 0.0241 0.044 Uiso calc R 1 1 . .
loop_
    _atom_site_aniso_label
    _atom_site_aniso_U_11
    _atom_site_aniso_U_22
    _atom_site_aniso_U_33
    _atom_site_aniso_U_12
    _atom_site_aniso_U_13
    _atom_site_aniso_U_23
    C11 0.040(3) 0.028(2) 0.037(3) -0.002(2) 0.003(2) -0.004(2)
    C12 0.026(3) 0.023(2) 0.030(3) 0.0039(18) -0.001(2) -0.0063(19)
    C13 0.026(3) 0.020(2) 0.030(3) 0.005(2) 0.002(2) -0.009(2)
    O13 0.0183(16) 0.0412(15) 0.0399(16) -0.0068(14) 0.0042(13) -0.0083(12)
    N11 0.022(2) 0.0237(16) 0.025(2) 0.0030(15) 0.0058(17) -0.0015(15)
    C14 0.021(2) 0.019(2) 0.027(2) 0.0028(19) 0.0062(19) -0.001(2)
    C141 0.025(2) 0.024(2) 0.030(2) 0.0001(17) 0.0034(17) 0.005(2)
    C142 0.029(3) 0.027(2) 0.038(2) -0.004(2) 0.0021(18) 0.003(2)
    C15 0.016(2) 0.0180(19) 0.030(2) 0.0024(18) 0.0023(17) 0.005(2)
    C16 0.025(2) 0.015(2) 0.024(2) 0.0013(18) -0.0035(17) 0.002(2)
    N12 0.035(2) 0.0128(16) 0.026(2) -0.0007(16) -0.0067(15) -0.003(2)
    C17 0.024(2) 0.013(3) 0.036(3) 0.001(2) -0.0020(19) 0.006(3)
    O17 0.0376(17) 0.0171(17) 0.0384(15) 0.0001(13) -0.0071(12) 0.0008(14)
    C18 0.031(2) 0.019(2) 0.038(3) -0.0008(18) -0.0008(19) -0.003(2)
    C19 0.032(2) 0.027(2) 0.047(3) 0.000(2) -0.009(2) 0.011(2)
    C110 0.025(3) 0.024(2) 0.028(2) 0.003(2) 0.0019(18) 0.0006(18)
    C111 0.018(2) 0.025(2) 0.026(2) 0.000(2) 0.0005(18) -0.0031(19)
    C112 0.039(3) 0.031(2) 0.032(2) -0.006(2) 0.0103(19) -0.002(2)
    C113 0.030(3) 0.044(3) 0.032(2) 0.005(2) 0.0034(18) -0.009(2)
    C21 0.030(2) 0.035(2) 0.041(3) -0.0057(19) 0.004(2) 0.004(2)
    C22 0.021(2) 0.027(2) 0.034(3) -0.0027(19) 0.009(2) -0.002(2)
    C23 0.027(3) 0.018(2) 0.035(3) -0.002(2) 0.002(2) -0.0048(19)
    O23 0.0189(17) 0.0442(16) 0.0414(16) 0.0068(14) 0.0054(13) -0.0057(13)
    N21 0.019(2) 0.0218(18) 0.029(2) 0.0010(14) 0.0065(17) -0.0030(14)
    C24 0.022(2) 0.036(2) 0.024(2) 0.004(2) -0.0042(19) -0.0069(19)
    C241 0.025(3) 0.043(2) 0.049(3) -0.005(2) 0.007(2) -0.007(2)
    C242 0.027(2) 0.036(3) 0.040(2) 0.013(2) -0.0052(19) -0.003(2)
    C25 0.025(2) 0.028(2) 0.025(2) 0.001(2) 0.0008(18) -0.0010(19)
    C26 0.024(2) 0.022(2) 0.025(2) 0.001(2) 0.0038(18) 0.0012(19)
    N22 0.0227(19) 0.0166(16) 0.0297(18) 0.0032(18) 0.0052(16) 0.0021(18)
    C27 0.025(3) 0.022(3) 0.025(2) -0.001(2) -0.005(2) -0.005(2)
    O27 0.0494(18) 0.0176(16) 0.0348(16) 0.0045(14) 0.0093(12) 0.0033(13)
    C28 0.031(3) 0.022(2) 0.026(2) -0.002(2) 0.005(2) 0.000(2)
    C29 0.053(3) 0.031(2) 0.037(2) 0.003(2) 0.017(2) -0.004(2)
    C210 0.023(2) 0.022(2) 0.036(2) 0.0053(17) 0.0010(19) 0.004(2)
    C211 0.022(3) 0.024(2) 0.028(2) 0.000(2) 0.0001(17) 0.001(2)
    C212 0.025(2) 0.029(2) 0.032(2) 0.001(2) 0.0006(18) 0.0027(19)
    C213 0.026(2) 0.033(2) 0.031(2) -0.0056(19) 0.0042(18) 0.002(2)
_geom_special_details
;
All e.s.d.'s (except the e.s.d. in the dihedral angle between two l.s. planes)
are estimated using the full covariance matrix. The cell e.s.d.'s are taken
into account individually in the estimation of e.s.d.'s in distances, angles
and torsion angles; correlations between e.s.d.'s in cell parameters are only
used when they are defined by crystal symmetry. An approximate (isotropic)
treatment of cell e.s.d.'s is used for estimating e.s.d.'s involving l.s.
planes.
;
loop_
    _geom_bond_atom_site_label_1
    _geom_bond_atom_site_label_2
    _geom_bond_site_symmetry_2
    _geom_bond_distance
    _geom_bond_publ_flag
    C11 C12 . 1.318(4) ?
    C11 H11A . 0.9500 ?
    C11 H11B . 0.9500 ?
    C12 C13 . 1.497(5) ?
    C12 H12 . 0.9500 ?
    C13 O13 . 1.234(4) ?
    C13 N11 . 1.374(4) ?
    N11 C14 . 1.510(4) ?
    N11 C111 . 1.512(4) ?
    C14 C15 . 1.522(4) ?
    C14 C141 . 1.531(4) ?
    C14 C142 . 1.538(5) ?
    C141 H14A . 0.9800 ?
    C141 H14B . 0.9800 ?
    C141 H14C . 0.9800 ?
    C142 H14D . 0.9800 ?
    C142 H14E . 0.9800 ?
    C142 H14F . 0.9800 ?
    C15 C16 . 1.526(4) ?
    C15 H15A . 0.9900 ?
    C15 H15B . 0.9900 ?
    C16 N12 . 1.455(4) ?
    C16 C110 . 1.528(4) ?
    C16 H16 . 1.0000 ?
    N12 C17 . 1.330(4) ?
    N12 H12N . 0.87(3) ?
    C17 O17 . 1.239(4) ?
    C17 C18 . 1.475(5) ?
    C18 C19 . 1.322(4) ?
    C18 H18 . 0.9500 ?
    C19 H19A . 0.9500 ?
    C19 H19B . 0.9500 ?
    C110 C111 . 1.538(5) ?
    C110 H11C . 0.9900 ?
    C110 H11D . 0.9900 ?
    C111 C113 . 1.532(4) ?
    C111 C112 . 1.533(4) ?
    C112 H11E . 0.9800 ?
    C112 H11F . 0.9800 ?
    C112 H11G . 0.9800 ?
    C113 H11H . 0.9800 ?
    C113 H11I . 0.9800 ?
    C113 H11J . 0.9800 ?
    C21 C22 . 1.315(4) ?
    C21 H21A . 0.9500 ?
    C21 H21B . 0.9500 ?
    C22 C23 . 1.498(5) ?
    C22 H22 . 0.9500 ?
    C23 O23 . 1.238(4) ?
    C23 N21 . 1.372(4) ?
    N21 C24 . 1.509(4) ?
    N21 C211 . 1.513(4) ?
    C24 C25 . 1.531(4) ?
    C24 C242 . 1.532(5) ?
    C24 C241 . 1.535(5) ?
    C241 H24A . 0.9800 ?
    C241 H24B . 0.9800 ?
    C241 H24C . 0.9800 ?
    C242 H24D . 0.9800 ?
    C242 H24E . 0.9800 ?
    C242 H24F . 0.9800 ?
    C25 C26 . 1.527(4) ?
    C25 H25A . 0.9900 ?
    C25 H25B . 0.9900 ?
    C26 N22 . 1.455(4) ?
    C26 C210 . 1.535(4) ?
    C26 H26 . 1.0000 ?
    N22 C27 . 1.337(4) ?
    N22 H22N . 0.87(3) ?
    C27 O27 . 1.246(4) ?
    C27 C28 . 1.474(5) ?
    C28 C29 . 1.315(4) ?
    C28 H28 . 0.9500 ?
    C29 H29A . 0.9500 ?
    C29 H29B . 0.9500 ?
    C210 C211 . 1.532(4) ?
    C210 H21C . 0.9900 ?
    C210 H21D . 0.9900 ?
    C211 C213 . 1.532(4) ?
    C211 C212 . 1.535(4) ?
    C212 H21E . 0.9800 ?
    C212 H21F . 0.9800 ?
    C212 H21G . 0.9800 ?
    C213 H21H . 0.9800 ?
    C213 H21I . 0.9800 ?
    C213 H21J . 0.9800 ?
loop_
    _geom_angle_atom_site_label_1
    _geom_angle_atom_site_label_2
    _geom_angle_atom_site_label_3
    _geom_angle_site_symmetry_1
    _geom_angle_site_symmetry_3
    _geom_angle
    _geom_angle_publ_flag
    C12 C11 H11A . . 120.0 ?
    C12 C11 H11B . . 120.0 ?
    H11A C11 H11B . . 120.0 ?
    C11 C12 C13 . . 121.2(4) ?
    C11 C12 H12 . . 119.4 ?
    C13 C12 H12 . . 119.4 ?
    O13 C13 N11 . . 122.1(3) ?
    O13 C13 C12 . . 118.8(3) ?
    N11 C13 C12 . . 118.9(4) ?
    C13 N11 C14 . . 123.0(3) ?
    C13 N11 C111 . . 117.0(3) ?
    C14 N11 C111 . . 119.4(3) ?
    N11 C14 C15 . . 108.7(2) ?
    N11 C14 C141 . . 111.5(3) ?
    C15 C14 C141 . . 104.9(2) ?
    N11 C14 C142 . . 112.3(3) ?
    C15 C14 C142 . . 109.3(3) ?
    C141 C14 C142 . . 109.9(2) ?
    C14 C141 H14A . . 109.5 ?
    C14 C141 H14B . . 109.5 ?
    H14A C141 H14B . . 109.5 ?
    C14 C141 H14C . . 109.5 ?
    H14A C141 H14C . . 109.5 ?
    H14B C141 H14C . . 109.5 ?
    C14 C142 H14D . . 109.5 ?
    C14 C142 H14E . . 109.5 ?
    H14D C142 H14E . . 109.5 ?
    C14 C142 H14F . . 109.5 ?
    H14D C142 H14F . . 109.5 ?
    H14E C142 H14F . . 109.5 ?
    C14 C15 C16 . . 113.5(3) ?
    C14 C15 H15A . . 108.9 ?
    C16 C15 H15A . . 108.9 ?
    C14 C15 H15B . . 108.9 ?
    C16 C15 H15B . . 108.9 ?
    H15A C15 H15B . . 107.7 ?
    N12 C16 C15 . . 108.6(3) ?
    N12 C16 C110 . . 112.9(3) ?
    C15 C16 C110 . . 110.5(3) ?
    N12 C16 H16 . . 108.3 ?
    C15 C16 H16 . . 108.3 ?
    C110 C16 H16 . . 108.3 ?
    C17 N12 C16 . . 122.3(3) ?
    C17 N12 H12N . . 117(2) ?
    C16 N12 H12N . . 120(2) ?
    O17 C17 N12 . . 123.5(3) ?
    O17 C17 C18 . . 121.9(4) ?
    N12 C17 C18 . . 114.6(3) ?
    C19 C18 C17 . . 122.0(3) ?
    C19 C18 H18 . . 119.0 ?
    C17 C18 H18 . . 119.0 ?
    C18 C19 H19A . . 120.0 ?
    C18 C19 H19B . . 120.0 ?
    H19A C19 H19B . . 120.0 ?
    C16 C110 C111 . . 116.8(3) ?
    C16 C110 H11C . . 108.1 ?
    C111 C110 H11C . . 108.1 ?
    C16 C110 H11D . . 108.1 ?
    C111 C110 H11D . . 108.1 ?
    H11C C110 H11D . . 107.3 ?
    N11 C111 C113 . . 110.0(3) ?
    N11 C111 C112 . . 112.5(3) ?
    C113 C111 C112 . . 108.9(3) ?
    N11 C111 C110 . . 108.2(2) ?
    C113 C111 C110 . . 105.3(3) ?
    C112 C111 C110 . . 111.7(3) ?
    C111 C112 H11E . . 109.5 ?
    C111 C112 H11F . . 109.5 ?
    H11E C112 H11F . . 109.5 ?
    C111 C112 H11G . . 109.5 ?
    H11E C112 H11G . . 109.5 ?
    H11F C112 H11G . . 109.5 ?
    C111 C113 H11H . . 109.5 ?
    C111 C113 H11I . . 109.5 ?
    H11H C113 H11I . . 109.5 ?
    C111 C113 H11J . . 109.5 ?
    H11H C113 H11J . . 109.5 ?
    H11I C113 H11J . . 109.5 ?
    C22 C21 H21A . . 120.0 ?
    C22 C21 H21B . . 120.0 ?
    H21A C21 H21B . . 120.0 ?
    C21 C22 C23 . . 121.2(3) ?
    C21 C22 H22 . . 119.4 ?
    C23 C22 H22 . . 119.4 ?
    O23 C23 N21 . . 122.4(3) ?
    O23 C23 C22 . . 118.4(3) ?
    N21 C23 C22 . . 119.0(3) ?
    C23 N21 C24 . . 117.7(3) ?
    C23 N21 C211 . . 122.3(3) ?
    C24 N21 C211 . . 119.6(3) ?
    N21 C24 C25 . . 108.6(3) ?
    N21 C24 C242 . . 110.8(3) ?
    C25 C24 C242 . . 111.2(3) ?
    N21 C24 C241 . . 110.1(3) ?
    C25 C24 C241 . . 105.5(3) ?
    C242 C24 C241 . . 110.5(3) ?
    C24 C241 H24A . . 109.5 ?
    C24 C241 H24B . . 109.5 ?
    H24A C241 H24B . . 109.5 ?
    C24 C241 H24C . . 109.5 ?
    H24A C241 H24C . . 109.5 ?
    H24B C241 H24C . . 109.5 ?
    C24 C242 H24D . . 109.5 ?
    C24 C242 H24E . . 109.5 ?
    H24D C242 H24E . . 109.5 ?
    C24 C242 H24F . . 109.5 ?
    H24D C242 H24F . . 109.5 ?
    H24E C242 H24F . . 109.5 ?
    C26 C25 C24 . . 113.1(3) ?
    C26 C25 H25A . . 109.0 ?
    C24 C25 H25A . . 109.0 ?
    C26 C25 H25B . . 109.0 ?
    C24 C25 H25B . . 109.0 ?
    H25A C25 H25B . . 107.8 ?
    N22 C26 C25 . . 110.5(3) ?
    N22 C26 C210 . . 112.9(3) ?
    C25 C26 C210 . . 109.6(3) ?
    N22 C26 H26 . . 107.9 ?
    C25 C26 H26 . . 107.9 ?
    C210 C26 H26 . . 107.9 ?
    C27 N22 C26 . . 121.0(3) ?
    C27 N22 H22N . . 114(2) ?
    C26 N22 H22N . . 124(2) ?
    O27 C27 N22 . . 122.0(3) ?
    O27 C27 C28 . . 121.6(3) ?
    N22 C27 C28 . . 116.4(4) ?
    C29 C28 C27 . . 121.1(3) ?
    C29 C28 H28 . . 119.4 ?
    C27 C28 H28 . . 119.4 ?
    C28 C29 H29A . . 120.0 ?
    C28 C29 H29B . . 120.0 ?
    H29A C29 H29B . . 120.0 ?
    C211 C210 C26 . . 118.4(3) ?
    C211 C210 H21C . . 107.7 ?
    C26 C210 H21C . . 107.7 ?
    C211 C210 H21D . . 107.7 ?
    C26 C210 H21D . . 107.7 ?
    H21C C210 H21D . . 107.1 ?
    N21 C211 C213 . . 111.2(3) ?
    N21 C211 C210 . . 108.3(2) ?
    C213 C211 C210 . . 104.2(2) ?
    N21 C211 C212 . . 111.7(2) ?
    C213 C211 C212 . . 109.8(3) ?
    C210 C211 C212 . . 111.4(3) ?
    C211 C212 H21E . . 109.5 ?
    C211 C212 H21F . . 109.5 ?
    H21E C212 H21F . . 109.5 ?
    C211 C212 H21G . . 109.5 ?
    H21E C212 H21G . . 109.5 ?
    H21F C212 H21G . . 109.5 ?
    C211 C213 H21H . . 109.5 ?
    C211 C213 H21I . . 109.5 ?
    H21H C213 H21I . . 109.5 ?
    C211 C213 H21J . . 109.5 ?
    H21H C213 H21J . . 109.5 ?
    H21I C213 H21J . . 109.5 ?
loop_
    _geom_torsion_atom_site_label_1
    _geom_torsion_atom_site_label_2
    _geom_torsion_atom_site_label_3
    _geom_torsion_atom_site_label_4
    _geom_torsion_site_symmetry_1
    _geom_torsion_site_symmetry_2
    _geom_torsion_site_symmetry_3
    _geom_torsion_site_symmetry_4
    _geom_torsion
    _geom_torsion_publ_flag
    C11 C12 C13 O13 . . . . 11.0(5) ?
    C11 C12 C13 N11 . . . . -174.2(3) ?
    O13 C13 N11 C14 . . . . -151.1(3) ?
    C12 C13 N11 C14 . . . . 34.2(4) ?
    O13 C13 N11 C111 . . . . 20.0(5) ?
    C12 C13 N11 C111 . . . . -154.7(3) ?
    C13 N11 C14 C15 . . . . 147.4(3) ?
    C111 N11 C14 C15 . . . . -23.4(4) ?
    C13 N11 C14 C141 . . . . 32.3(4) ?
    C111 N11 C14 C141 . . . . -138.5(3) ?
    C13 N11 C14 C142 . . . . -91.5(4) ?
    C111 N11 C14 C142 . . . . 97.6(3) ?
    N11 C14 C15 C16 . . . . 61.2(3) ?
    C141 C14 C15 C16 . . . . -179.5(3) ?
    C142 C14 C15 C16 . . . . -61.8(3) ?
    C14 C15 C16 N12 . . . . -163.1(3) ?
    C14 C15 C16 C110 . . . . -38.8(4) ?
    C15 C16 N12 C17 . . . . -166.6(3) ?
    C110 C16 N12 C17 . . . . 70.6(4) ?
    C16 N12 C17 O17 . . . . -1.1(5) ?
    C16 N12 C17 C18 . . . . -179.6(3) ?
    O17 C17 C18 C19 . . . . -7.7(5) ?
    N12 C17 C18 C19 . . . . 170.8(3) ?
    N12 C16 C110 C111 . . . . 101.7(3) ?
    C15 C16 C110 C111 . . . . -20.1(4) ?
    C13 N11 C111 C113 . . . . 43.7(4) ?
    C14 N11 C111 C113 . . . . -144.8(3) ?
    C13 N11 C111 C112 . . . . -77.8(4) ?
    C14 N11 C111 C112 . . . . 93.6(3) ?
    C13 N11 C111 C110 . . . . 158.3(3) ?
    C14 N11 C111 C110 . . . . -30.3(4) ?
    C16 C110 C111 N11 . . . . 54.3(4) ?
    C16 C110 C111 C113 . . . . 171.9(3) ?
    C16 C110 C111 C112 . . . . -70.1(4) ?
    C21 C22 C23 O23 . . . . 23.7(5) ?
    C21 C22 C23 N21 . . . . -161.1(3) ?
    O23 C23 N21 C24 . . . . 19.9(4) ?
    C22 C23 N21 C24 . . . . -155.1(3) ?
    O23 C23 N21 C211 . . . . -152.6(3) ?
    C22 C23 N21 C211 . . . . 32.4(4) ?
    C23 N21 C24 C25 . . . . 163.3(3) ?
    C211 N21 C24 C25 . . . . -24.0(4) ?
    C23 N21 C24 C242 . . . . -74.4(4) ?
    C211 N21 C24 C242 . . . . 98.4(3) ?
    C23 N21 C24 C241 . . . . 48.2(4) ?
    C211 N21 C24 C241 . . . . -139.0(3) ?
    N21 C24 C25 C26 . . . . 62.6(3) ?
    C242 C24 C25 C26 . . . . -59.6(4) ?
    C241 C24 C25 C26 . . . . -179.4(3) ?
    C24 C25 C26 N22 . . . . -166.5(3) ?
    C24 C25 C26 C210 . . . . -41.5(4) ?
    C25 C26 N22 C27 . . . . -151.7(3) ?
    C210 C26 N22 C27 . . . . 85.2(4) ?
    C26 N22 C27 O27 . . . . 4.6(5) ?
    C26 N22 C27 C28 . . . . -174.1(3) ?
    O27 C27 C28 C29 . . . . -3.8(5) ?
    N22 C27 C28 C29 . . . . 174.9(3) ?
    N22 C26 C210 C211 . . . . 106.8(3) ?
    C25 C26 C210 C211 . . . . -16.8(4) ?
    C23 N21 C211 C213 . . . . 29.6(4) ?
    C24 N21 C211 C213 . . . . -142.8(3) ?
    C23 N21 C211 C210 . . . . 143.5(3) ?
    C24 N21 C211 C210 . . . . -28.9(4) ?
    C23 N21 C211 C212 . . . . -93.4(3) ?
    C24 N21 C211 C212 . . . . 94.2(3) ?
    C26 C210 C211 N21 . . . . 51.8(4) ?
    C26 C210 C211 C213 . . . . 170.3(3) ?
    C26 C210 C211 C212 . . . . -71.4(4) ?
loop_
    _geom_hbond_atom_site_label_D
    _geom_hbond_atom_site_label_H
    _geom_hbond_atom_site_label_A
    _geom_hbond_site_symmetry_A
    _geom_hbond_distance_DH
    _geom_hbond_distance_HA
    _geom_hbond_distance_DA
    _geom_hbond_angle_DHA
    N22 H22N O17 . 0.87(3) 2.02(3) 2.888(4) 171(3)
    N12 H12N O27 1_565 0.87(3) 1.98(3) 2.841(4) 177(3)
    C15 H15B O13 1_455 0.99 2.67 3.613(4) 159.3
_iucr_refine_instructions_details
;
TITL SKG_4_57_0m in P2(1)
CELL  0.71073   7.5810   9.2635  21.4193   90.000   91.612   90.000
ZERR     4.00   0.0004   0.0004   0.0009    0.000    0.002    0.000
LATT  -1
SYMM  - X, 1/2 + Y, - Z
SFAC C H N O
UNIT  60   96   8    8
MERG   2
FMAP   2
plan 5
SIZE     0.14   0.24   0.65
ACTA
omit 0 0 2
eqiv $1 x,1+y,z
eqiv $2 -1+x,y,z
BOND   $H
htab N22 O17
htab n12 o27_$1
htab c15 o13_$2
mpla 5 n12 c17 o17 c18 c19 c16
mpla 4 n11 c13 c12 c11 o13
mpla 5 n22 c27 o27 c28 c29 c26
mpla 4 n21 c23 c22 c21 o23
conf
L.S.   12
TEMP    -182.00
WGHT    0.031000    0.228600
FVAR       0.14603
C11   1    0.651185    0.796345    0.584011    11.00000    0.04021    0.02849 =
         0.03680   -0.00413    0.00259   -0.00187
AFIX  93
H11A  2    0.757370    0.845389    0.574775    11.00000   -1.20000
H11B  2    0.630688    0.765593    0.625492    11.00000   -1.20000
AFIX   0
C12   1    0.532349    0.770976    0.539290    11.00000    0.02638    0.02311 =
         0.03037   -0.00634   -0.00068    0.00391
AFIX  43
H12   2    0.426552    0.721861    0.548958    11.00000   -1.20000
AFIX   0
C13   1    0.561091    0.818175    0.473517    11.00000    0.02629    0.02043 =
         0.02952   -0.00946    0.00190    0.00529
O13   4    0.708714    0.861602    0.459466    11.00000    0.01831    0.04121 =
         0.03989   -0.00831    0.00415   -0.00678
N11   3    0.426680    0.800839    0.429797    11.00000    0.02243    0.02367 =
         0.02470   -0.00151    0.00579    0.00299
C14   1    0.234196    0.815431    0.445009    11.00000    0.02146    0.01900 =
         0.02674   -0.00123    0.00617    0.00282
C141  1    0.207073    0.926830    0.496672    11.00000    0.02545    0.02410 =
         0.02969    0.00542    0.00335    0.00006
AFIX 137
H14A  2    0.260822    0.891456    0.535907    11.00000   -1.50000
H14B  2    0.080469    0.942101    0.502001    11.00000   -1.50000
H14C  2    0.262569    1.018233    0.485173    11.00000   -1.50000
AFIX   0
C142  1    0.151577    0.670485    0.463389    11.00000    0.02921    0.02733 =
         0.03803    0.00299    0.00207   -0.00398
AFIX 137
H14D  2    0.166048    0.600543    0.429589    11.00000   -1.50000
H14E  2    0.025645    0.684197    0.470687    11.00000   -1.50000
H14F  2    0.210378    0.634328    0.501604    11.00000   -1.50000
AFIX   0
C15   1    0.134618    0.875987    0.388125    11.00000    0.01643    0.01800 =
         0.03028    0.00540    0.00229    0.00238
AFIX  23
H15A  2    0.184050    0.971829    0.378019    11.00000   -1.20000
H15B  2    0.009413    0.889900    0.398622    11.00000   -1.20000
AFIX   0
C16   1    0.143306    0.779505    0.330537    11.00000    0.02547    0.01547 =
         0.02375    0.00169   -0.00352    0.00125
AFIX  13
H16   2    0.055778    0.699640    0.334927    11.00000   -1.20000
AFIX   0
N12   3    0.092263    0.864386    0.275789    11.00000    0.03513    0.01284 =
         0.02602   -0.00285   -0.00666   -0.00066
H12N  2    0.091472    0.957740    0.277552    11.00000   -1.20000
C17   1    0.053870    0.804133    0.220700    11.00000    0.02354    0.01336 =
         0.03611    0.00563   -0.00195    0.00053
O17   4    0.060530    0.672387    0.211060    11.00000    0.03759    0.01709 =
         0.03840    0.00083   -0.00709    0.00010
C18   1    0.006159    0.907408    0.170594    11.00000    0.03082    0.01890 =
         0.03803   -0.00277   -0.00079   -0.00083
AFIX  43
H18   2   -0.011633    1.005906    0.181041    11.00000   -1.20000
AFIX   0
C19   1   -0.012580    0.866987    0.111587    11.00000    0.03170    0.02655 =
         0.04664    0.01144   -0.00865   -0.00045
AFIX  93
H19A  2    0.004776    0.768871    0.100410    11.00000   -1.20000
H19B  2   -0.043401    0.936057    0.080362    11.00000   -1.20000
AFIX   0
C110  1    0.326740    0.712588    0.325901    11.00000    0.02469    0.02360 =
         0.02821    0.00060    0.00195    0.00271
AFIX  23
H11C  2    0.357225    0.709853    0.281276    11.00000   -1.20000
H11D  2    0.320375    0.611438    0.340587    11.00000   -1.20000
AFIX   0
C111  1    0.478157    0.787937    0.362353    11.00000    0.01767    0.02535 =
         0.02618   -0.00311    0.00049    0.00013
C112  1    0.523733    0.934156    0.333460    11.00000    0.03872    0.03071 =
         0.03240   -0.00169    0.01032   -0.00623
AFIX 137
H11E  2    0.417025    0.993642    0.329905    11.00000   -1.50000
H11F  2    0.571223    0.919030    0.291882    11.00000   -1.50000
H11G  2    0.612094    0.983288    0.360119    11.00000   -1.50000
AFIX   0
C113  1    0.637184    0.686979    0.357210    11.00000    0.03013    0.04399 =
         0.03235   -0.00882    0.00342    0.00497
AFIX 137
H11H  2    0.744506    0.737680    0.371350    11.00000   -1.50000
H11I  2    0.648863    0.657077    0.313634    11.00000   -1.50000
H11J  2    0.619898    0.601608    0.383358    11.00000   -1.50000
AFIX   0
C21   1    0.552799    0.332318   -0.095312    11.00000    0.03015    0.03473 =
         0.04095    0.00377    0.00441   -0.00573
AFIX  93
H21A  2    0.655510    0.273602   -0.095639    11.00000   -1.20000
H21B  2    0.495637    0.359590   -0.133551    11.00000   -1.20000
AFIX   0
C22   1    0.489735    0.375853   -0.041916    11.00000    0.02107    0.02742 =
         0.03366   -0.00222    0.00880   -0.00271
AFIX  43
H22   2    0.386961    0.434541   -0.042039    11.00000   -1.20000
AFIX   0
C23   1    0.577105    0.334527    0.019084    11.00000    0.02725    0.01789 =
         0.03544   -0.00477    0.00191   -0.00193
O23   4    0.735468    0.301755    0.019625    11.00000    0.01894    0.04420 =
         0.04139   -0.00574    0.00541    0.00680
N21   3    0.482880    0.344663    0.072659    11.00000    0.01868    0.02175 =
         0.02880   -0.00298    0.00646    0.00102
C24   1    0.585017    0.363897    0.133592    11.00000    0.02190    0.03602 =
         0.02441   -0.00691   -0.00423    0.00379
C241  1    0.722583    0.484222    0.127340    11.00000    0.02474    0.04269 =
         0.04943   -0.00742    0.00659   -0.00454
AFIX 137
H24A  2    0.809902    0.455354    0.096855    11.00000   -1.50000
H24B  2    0.781828    0.501005    0.167946    11.00000   -1.50000
H24C  2    0.663853    0.573132    0.113226    11.00000   -1.50000
AFIX   0
C242  1    0.674232    0.222426    0.153839    11.00000    0.02697    0.03647 =
         0.03963   -0.00253   -0.00523    0.01342
AFIX 137
H24D  2    0.585173    0.146128    0.156377    11.00000   -1.50000
H24E  2    0.732605    0.235426    0.194859    11.00000   -1.50000
H24F  2    0.761994    0.195216    0.123237    11.00000   -1.50000
AFIX   0
C25   1    0.458281    0.417191    0.182981    11.00000    0.02455    0.02750 =
         0.02537   -0.00104    0.00079    0.00142
AFIX  23
H25A  2    0.526062    0.436526    0.222274    11.00000   -1.20000
H25B  2    0.404668    0.509332    0.168717    11.00000   -1.20000
AFIX   0
C26   1    0.311446    0.309537    0.196135    11.00000    0.02422    0.02216 =
         0.02518    0.00122    0.00380    0.00089
AFIX  13
H26   2    0.363402    0.229961    0.222291    11.00000   -1.20000
AFIX   0
N22   3    0.173408    0.377993    0.231524    11.00000    0.02267    0.01658 =
         0.02975    0.00207    0.00516    0.00322
H22N  2    0.145571    0.469060    0.228950    11.00000   -1.20000
C27   1    0.074193    0.301273    0.270070    11.00000    0.02452    0.02219 =
         0.02457   -0.00460   -0.00466   -0.00145
O27   4    0.102244    0.170828    0.280432    11.00000    0.04939    0.01756 =
         0.03476    0.00326    0.00932    0.00446
C28   1   -0.073028    0.378481    0.298700    11.00000    0.03075    0.02155 =
         0.02566    0.00022    0.00459   -0.00158
AFIX  43
H28   2   -0.086489    0.479242    0.291824    11.00000   -1.20000
AFIX   0
C29   1   -0.186043    0.310250    0.333597    11.00000    0.05278    0.03061 =
         0.03728   -0.00413    0.01738    0.00343
AFIX  93
H29A  2   -0.173557    0.209496    0.340714    11.00000   -1.20000
H29B  2   -0.280197    0.361697    0.351697    11.00000   -1.20000
AFIX   0
C210  1    0.242409    0.243346    0.134438    11.00000    0.02270    0.02165 =
         0.03567    0.00443    0.00101    0.00529
AFIX  23
H21C  2    0.288235    0.143466    0.132160    11.00000   -1.20000
H21D  2    0.112364    0.236546    0.136430    11.00000   -1.20000
AFIX   0
C211  1    0.285783    0.319504    0.073248    11.00000    0.02159    0.02440 =
         0.02781    0.00062    0.00009    0.00031
C212  1    0.182219    0.461117    0.065467    11.00000    0.02524    0.02937 =
         0.03203    0.00270    0.00061    0.00097
AFIX 137
H21E  2    0.185891    0.514266    0.105042    11.00000   -1.50000
H21F  2    0.059350    0.439512    0.053456    11.00000   -1.50000
H21G  2    0.235319    0.519956    0.032936    11.00000   -1.50000
AFIX   0
C213  1    0.226834    0.212358    0.022328    11.00000    0.02564    0.03256 =
         0.03098    0.00227    0.00416   -0.00556
AFIX 137
H21H  2    0.234514    0.258355   -0.018708    11.00000   -1.50000
H21I  2    0.104671    0.182923    0.029068    11.00000   -1.50000
H21J  2    0.303607    0.127254    0.024051    11.00000   -1.50000
HKLF    4  1.0  1.00  0.00  0.00  0.00  1.00  0.00  0.00  0.00  1.00
REM  SKG_4_57_0m in P2(1)
REM R1 =  0.0295 for   2169 Fo > 4sig(Fo)  and  0.0310 for all   2252 data
REM    357 parameters refined using      1 restraints
END
;
