# Supplementary material for: N-(1-Acryloyl-2,2,6,6-tetra­methyl­piperidin-4-yl)acryl­amide
Source: Acta Crystallogr Sect E Struct Rep Online. 2011 Oct 22;67(Pt 11):o3024–5. doi: 10.1107/S1600536811042693 (PMC3247421; doi:10.1107/S1600536811042693)
Supplement: Supplementary file 2 [file e-67-o3024-Isup2.hkl]

# 
# h,k,l, Fc-squared, Fo-squared, sigma(Fo-squared) and status flag 
# 
data_I
_shelx_title ' SKG_4_57_0m in P2(1)' 
_shelx_refln_list_code          4 
_shelx_F_calc_maximum      228.12 
_exptl_crystal_F_000       576.00 
_reflns_d_resolution_high  1.1173 
 
loop_ 
 _symmetry_equiv_pos_as_xyz 
 'x, y, z' 
 '-x, y+1/2, -z' 
 
_cell_length_a     7.5810 
_cell_length_b     9.2635 
_cell_length_c    21.4193 
_cell_angle_alpha  90.000 
_cell_angle_beta   91.612 
_cell_angle_gamma  90.000 
 
_shelx_F_squared_multiplier     1.000 
 
loop_ 
 _refln_index_h 
 _refln_index_k 
 _refln_index_l 
 _refln_F_squared_calc 
 _refln_F_squared_meas 
 _refln_F_squared_sigma 
 _refln_observed_status 
   0  -8   0      318.58      309.46     16.15 o 
   1  -8   0      184.83      160.43      8.81 o 
   1  -7   0       20.71       15.96      2.17 o 
   2  -7   0      107.76      105.54      7.54 o 
   3  -7   0      311.93      316.45     16.09 o 
   0  -6   0     1316.07     1331.38     31.89 o 
   1  -6   0      164.64      156.59      8.52 o 
   2  -6   0       14.86       10.40      3.23 o 
   3  -6   0       63.51       53.51      5.82 o 
   4  -6   0       86.35       87.79      9.88 o 
   1  -5   0       69.87       78.24      5.21 o 
   2  -5   0       91.27       89.77      6.50 o 
   3  -5   0      395.88      419.67     15.78 o 
   4  -5   0      694.68      714.15     23.48 o 
   5  -5   0      284.07      274.74     27.02 o 
   0  -4   0     1138.49     1168.52     24.91 o 
   1  -4   0     1635.32     1606.62     21.31 o 
   2  -4   0     1196.91     1284.17     24.29 o 
   3  -4   0       67.07       67.49      6.08 o 
   4  -4   0      156.76      143.04     12.32 o 
   5  -4   0       47.00       38.20      7.13 o 
   1  -3   0       34.40       34.64      3.41 o 
   2  -3   0      534.82      547.83     12.87 o 
   3  -3   0      500.54      492.86     14.20 o 
   4  -3   0      733.97      781.85     47.50 o 
   5  -3   0       57.52       36.60      8.11 o 
   6  -3   0      143.34      134.87     19.22 o 
   0  -2   0    52028.90    44785.61    617.37 o 
   1  -2   0     1726.00     1572.95     49.18 o 
   2  -2   0     1396.63     1410.43     21.12 o 
   3  -2   0      966.23     1065.23     24.02 o 
   4  -2   0     1097.27     1194.28     25.91 o 
   5  -2   0      238.67      226.89     19.48 o 
   6  -2   0       56.27       40.29      8.52 o 
   1  -1   0      440.44      397.99      9.89 o 
   2  -1   0     1114.81     1061.53     17.77 o 
   3  -1   0      632.38      676.46     15.07 o 
   4  -1   0       69.38       87.68      7.91 o 
   5  -1   0       51.87       52.33      8.27 o 
   6  -1   0       40.36       40.09      9.67 o 
   2   0   0       60.46       54.07      4.02 o 
   3   0   0      477.26      505.10     14.00 o 
   4   0   0      658.70      678.03     21.48 o 
   5   0   0      383.49      381.53     20.25 o 
   6   0   0        3.81        4.47      2.13 o 
   1   1   0      440.62      397.29      9.97 o 
   2   1   0     1114.41     1048.27     16.02 o 
   3   1   0      631.99      685.39     16.68 o 
   4   1   0       69.33       89.87      9.04 o 
   5   1   0       52.09       54.82      8.55 o 
   6   1   0       40.45       57.43      8.95 o 
   0   2   0    52037.59    44889.24   1285.52 o 
   1   2   0     1724.10     1642.38     17.88 o 
   2   2   0     1396.28     1405.67     19.44 o 
   3   2   0      966.28     1055.06     32.49 o 
   4   2   0     1097.60     1184.80     29.32 o 
   5   2   0      238.60      237.40     17.34 o 
   6   2   0       56.37       47.41      7.95 o 
   1   3   0       34.58       32.01      3.01 o 
   2   3   0      535.04      538.16     14.91 o 
   3   3   0      499.98      475.87     15.86 o 
   4   3   0      733.85      782.84     23.66 o 
   5   3   0       57.62       50.47      6.95 o 
   6   3   0      143.11      141.43     15.48 o 
   0   4   0     1138.18     1182.60     23.15 o 
   1   4   0     1635.53     1633.49     26.43 o 
   2   4   0     1195.87     1278.11     25.43 o 
   3   4   0       67.07       69.48      6.17 o 
   4   4   0      156.74      139.71     10.55 o 
   5   4   0       46.81       32.56      4.66 o 
   1   5   0       70.11       84.75      6.11 o 
   2   5   0       91.13       84.64      7.13 o 
   3   5   0      395.63      440.67     14.63 o 
   4   5   0      694.88      718.02     21.18 o 
   5   5   0      283.98      280.13     15.73 o 
   0   6   0     1315.22     1345.50     31.02 o 
   1   6   0      164.93      165.94      7.70 o 
   2   6   0       14.92       13.54      1.76 o 
   3   6   0       63.55       56.63      6.01 o 
   4   6   0       86.23       77.98      7.55 o 
   1   7   0       20.79       17.30      2.19 o 
   2   7   0      107.86      100.69      7.10 o 
   3   7   0      311.85      315.86     12.81 o 
   0   8   0      318.94      327.79     27.67 o 
   1   8   0      184.50      173.37     14.00 o 
  -1  -8   1      303.67      297.70     11.50 o 
   0  -8   1      418.23      447.53     14.75 o 
   1  -8   1        9.91       10.03      1.99 o 
  -3  -7   1      135.10      126.17      9.32 o 
  -2  -7   1       64.07       55.64      7.26 o 
  -1  -7   1       38.64       40.28      6.24 o 
   0  -7   1        9.42        6.14      1.54 o 
   1  -7   1       66.68       59.90      4.86 o 
   2  -7   1       54.09       44.96      5.77 o 
   3  -7   1       83.70       76.44      7.55 o 
  -4  -6   1      336.77      339.51     16.14 o 
  -3  -6   1      533.73      529.47     16.58 o 
  -2  -6   1     1267.62     1211.93     27.17 o 
  -1  -6   1      430.78      456.51     14.94 o 
   0  -6   1      200.90      189.46      8.58 o 
   1  -6   1      380.10      376.70     11.09 o 
   2  -6   1      130.49      136.46      6.44 o 
   3  -6   1      319.35      344.56     17.46 o 
   4  -6   1      243.73      248.91     12.02 o 
  -5  -5   1       25.58       26.26     10.79 o 
  -4  -5   1      133.77      122.84     11.28 o 
  -3  -5   1      470.49      480.80     24.33 o 
  -2  -5   1       37.94       34.61      3.17 o 
  -1  -5   1      202.21      194.35      7.91 o 
   0  -5   1       92.29       88.01      5.68 o 
   1  -5   1      265.09      274.89      8.81 o 
   2  -5   1      126.61      138.31      7.90 o 
   3  -5   1      387.01      387.62     18.28 o 
   4  -5   1       35.44       42.81      7.15 o 
   5  -5   1      124.80      113.93     16.88 o 
  -5  -4   1       24.54       25.07      7.12 o 
  -4  -4   1       39.80       47.80      6.57 o 
  -3  -4   1      126.58      134.86      9.22 o 
  -2  -4   1     4645.38     4784.23     50.56 o 
  -1  -4   1      756.37      737.49     25.56 o 
   0  -4   1       10.08        7.96      1.31 o 
   1  -4   1     1166.41     1236.43     16.23 o 
   2  -4   1     1262.81     1256.67     20.98 o 
   3  -4   1       48.07       40.70      4.33 o 
   4  -4   1       23.09       19.26      4.48 o 
   5  -4   1      131.81      129.94     21.88 o 
  -6  -3   1       25.79       18.81      6.20 o 
  -5  -3   1       96.00      109.74     18.05 o 
  -4  -3   1      221.21      255.71     13.51 o 
  -3  -3   1      625.35      711.43     17.46 o 
  -2  -3   1      264.03      253.48      8.59 o 
  -1  -3   1      230.48      228.81      8.90 o 
   0  -3   1       68.97       66.80      3.60 o 
   1  -3   1      867.73      848.63     14.54 o 
   2  -3   1       98.52      102.76      6.31 o 
   3  -3   1      238.91      235.55     11.57 o 
   4  -3   1       75.14       68.63      9.17 o 
   5  -3   1        0.05        2.04      2.03 o 
   6  -3   1       30.76       37.58     21.34 o 
  -6  -2   1      235.27      280.12     21.48 o 
  -5  -2   1      113.36       85.39     11.04 o 
  -4  -2   1     1070.21     1092.66     24.91 o 
  -3  -2   1      836.90      868.41     17.56 o 
  -2  -2   1      977.17      937.21     16.96 o 
  -1  -2   1     2124.50     1994.76     28.69 o 
   0  -2   1      728.79      684.18      9.27 o 
   1  -2   1     1634.91     1513.38     17.58 o 
   2  -2   1     1987.97     2049.16     26.48 o 
   3  -2   1       64.91       61.98      5.73 o 
   4  -2   1      269.85      261.45     14.88 o 
   5  -2   1      348.24      374.42     24.51 o 
   6  -2   1      162.48      152.06     20.68 o 
  -6  -1   1      155.72      156.97     17.24 o 
  -5  -1   1       32.93       23.46      4.68 o 
  -4  -1   1      190.55      196.80     12.65 o 
  -3  -1   1       85.06       80.30      6.03 o 
  -2  -1   1    13126.03    12523.66    110.01 o 
  -1  -1   1     1701.74     1423.80     21.25 o 
   1  -1   1      175.44      146.96      7.96 o 
   2  -1   1       97.72       90.86      5.05 o 
   3  -1   1      656.73      624.03     15.79 o 
   4  -1   1      389.43      383.79     13.96 o 
   5  -1   1       62.95       56.69      8.62 o 
   6  -1   1       52.82       57.78      9.56 o 
  -6   0   1      133.50      132.25     15.24 o 
  -5   0   1       30.15       25.94      5.48 o 
  -4   0   1     1909.03     1998.15     59.84 o 
  -3   0   1     2850.17     2861.15     38.06 o 
  -2   0   1     3803.21     3663.68     40.55 o 
   0   0   1       12.04       -0.06      0.46 o 
   2   0   1     2604.90     2568.84     27.78 o 
   3   0   1      542.66      569.63     13.68 o 
   4   0   1      637.70      647.93     20.86 o 
   5   0   1       15.92       14.31      3.62 o 
   6   0   1        6.52        5.58      2.00 o 
  -6   1   1      155.75      137.40     15.44 o 
  -5   1   1       33.01       34.58      6.31 o 
  -4   1   1      190.27      203.69     12.44 o 
  -3   1   1       85.60       73.64      6.75 o 
  -2   1   1    13126.05    12691.63     90.60 o 
  -1   1   1     1701.48     1447.61     39.47 o 
   1   1   1      176.10      165.28      5.28 o 
   2   1   1       97.49       94.53      5.49 o 
   3   1   1      657.42      647.93     16.21 o 
   4   1   1      389.98      387.19     18.75 o 
   5   1   1       63.06       71.42     10.05 o 
   6   1   1       53.11       40.16      9.88 o 
  -6   2   1      235.19      213.47     19.98 o 
  -5   2   1      113.45       88.99      9.89 o 
  -4   2   1     1070.95     1096.84     28.05 o 
  -3   2   1      838.03      858.17     26.60 o 
  -2   2   1      977.39      989.99     15.96 o 
  -1   2   1     2125.15     1972.02     33.26 o 
   0   2   1      728.83      678.56      8.92 o 
   1   2   1     1635.60     1516.16     16.59 o 
   2   2   1     1987.06     2032.01     22.63 o 
   3   2   1       64.95       46.20      5.30 o 
   4   2   1      270.24      254.35     13.13 o 
   5   2   1      348.39      355.96     19.44 o 
   6   2   1      162.43      168.43     17.78 o 
  -6   3   1       25.77       20.45      4.24 o 
  -5   3   1       96.12      105.48     10.62 o 
  -4   3   1      220.87      234.71     12.76 o 
  -3   3   1      626.58      681.93     19.46 o 
  -2   3   1      263.92      253.74      9.82 o 
  -1   3   1      230.21      236.54      6.69 o 
   0   3   1       68.96       65.70      2.80 o 
   1   3   1      867.49      856.23     12.69 o 
   2   3   1       98.77      101.94      5.40 o 
   3   3   1      238.78      244.52      9.90 o 
   4   3   1       75.21       69.92      7.91 o 
   5   3   1        0.06        3.84      1.86 o 
   6   3   1       30.72       39.98      7.11 o 
  -5   4   1       24.70       19.21      3.20 o 
  -4   4   1       39.75       36.16      5.20 o 
  -3   4   1      126.79      114.66      8.31 o 
  -2   4   1     4643.20     4678.19     57.66 o 
  -1   4   1      756.96      753.67     17.30 o 
   0   4   1       10.05       12.14      1.56 o 
   1   4   1     1165.48     1270.93     18.82 o 
   2   4   1     1263.25     1238.36     25.25 o 
   3   4   1       48.10       37.09      5.67 o 
   4   4   1       23.14       18.39      2.66 o 
   5   4   1      132.07      144.86     12.88 o 
  -5   5   1       25.58       29.24      5.36 o 
  -4   5   1      133.58      118.51      9.69 o 
  -3   5   1      471.49      472.43     15.43 o 
  -2   5   1       37.88       33.15      4.76 o 
  -1   5   1      202.04      201.03      9.17 o 
   0   5   1       92.31       88.58      5.55 o 
   1   5   1      265.18      269.04      8.99 o 
   2   5   1      126.63      132.80      7.67 o 
   3   5   1      386.65      391.15     13.49 o 
   4   5   1       35.66       44.00      5.53 o 
   5   5   1      124.82      124.45     11.84 o 
  -4   6   1      337.02      345.81     16.06 o 
  -3   6   1      532.88      553.73     17.22 o 
  -2   6   1     1267.84     1238.46     27.86 o 
  -1   6   1      430.48      461.48     13.40 o 
   0   6   1      201.05      196.13      7.72 o 
   1   6   1      380.09      400.70     11.85 o 
   2   6   1      130.21      148.40      8.50 o 
   3   6   1      319.29      350.74     21.25 o 
   4   6   1      243.33      242.13     12.32 o 
  -3   7   1      135.21      129.32      9.38 o 
  -2   7   1       64.01       57.16      5.91 o 
  -1   7   1       38.69       38.29      3.92 o 
   0   7   1        9.41        8.82      1.61 o 
   1   7   1       66.84       67.63      5.95 o 
   2   7   1       53.96       58.66      5.75 o 
   3   7   1       83.68       69.08      9.38 o 
  -1   8   1      303.73      317.17     17.59 o 
   0   8   1      418.54      428.79     22.52 o 
   1   8   1        9.90        5.30      4.01 o 
  -1  -8   2       63.72       59.71      5.64 o 
   0  -8   2      175.41      159.15      9.29 o 
   1  -8   2       16.86       13.42      2.18 o 
  -3  -7   2      289.39      295.49     16.92 o 
  -2  -7   2      121.48      116.39      9.35 o 
  -1  -7   2      145.25      135.16      8.11 o 
   0  -7   2      106.61      103.50      7.42 o 
   1  -7   2      461.51      455.86     12.70 o 
   2  -7   2      111.20      104.85      6.51 o 
   3  -7   2       44.85       42.02      5.62 o 
  -4  -6   2      164.83      150.36     18.82 o 
  -3  -6   2        4.00        4.25      2.76 o 
  -2  -6   2       56.08       63.02      6.55 o 
  -1  -6   2      520.98      560.29     14.98 o 
   0  -6   2      191.19      189.20      7.38 o 
   1  -6   2      552.27      560.08     13.41 o 
   2  -6   2       83.98       77.09      6.24 o 
   3  -6   2       47.26       50.98      5.45 o 
   4  -6   2       99.90      102.25     11.45 o 
  -5  -5   2      185.23      198.16     32.83 o 
  -4  -5   2     1430.66     1492.80     43.52 o 
  -3  -5   2       65.15       71.43      7.58 o 
  -2  -5   2       12.69       12.79      2.38 o 
  -1  -5   2      149.97      167.10      6.72 o 
   0  -5   2      113.38      125.70      5.86 o 
   1  -5   2      161.85      174.65      6.56 o 
   2  -5   2      204.78      202.40      7.12 o 
   3  -5   2       34.93       38.51      4.22 o 
   4  -5   2       21.48       24.69      4.86 o 
   5  -5   2      264.32      236.24     24.62 o 
  -5  -4   2      177.68      180.28     20.69 o 
  -4  -4   2      603.40      633.03     21.60 o 
  -3  -4   2       46.39       47.85      5.89 o 
  -2  -4   2      795.93      813.41     17.40 o 
  -1  -4   2     1580.11     1605.47     21.68 o 
   0  -4   2     1347.94     1318.99     18.34 o 
   1  -4   2     1983.81     2042.16     24.40 o 
   2  -4   2      285.06      280.23      8.06 o 
   3  -4   2      424.85      458.55     15.51 o 
   4  -4   2       17.32       12.69      4.53 o 
   5  -4   2       70.68       53.20      8.60 o 
  -6  -3   2        3.12        0.53      2.58 o 
  -5  -3   2       30.76       23.84      6.27 o 
  -4  -3   2      869.66      926.22     25.84 o 
  -3  -3   2     1289.80     1289.09     24.72 o 
  -2  -3   2      114.80      115.35      6.41 o 
  -1  -3   2        1.15        0.34      0.62 o 
   0  -3   2      269.64      281.24      6.01 o 
   1  -3   2      396.47      401.14      7.00 o 
   2  -3   2      488.56      486.95     13.30 o 
   3  -3   2      198.20      204.85      8.92 o 
   4  -3   2      113.02      121.02     12.18 o 
   5  -3   2      246.43      269.51     18.94 o 
   6  -3   2      414.32      475.37     31.37 o 
  -6  -2   2      250.95      234.11     21.35 o 
  -5  -2   2      161.45      145.79     15.06 o 
  -4  -2   2     1166.65     1264.75     30.39 o 
  -3  -2   2     1144.94     1244.56     25.03 o 
  -2  -2   2      190.95      186.47      6.51 o 
  -1  -2   2     4844.71     4423.46     52.66 o 
   0  -2   2     1112.00     1103.95     20.55 o 
   1  -2   2     5353.28     4996.58     35.18 o 
   2  -2   2       24.44       18.23      2.57 o 
   3  -2   2      459.05      483.02     13.90 o 
   4  -2   2      273.93      260.36     15.72 o 
   5  -2   2       61.39       48.29      9.93 o 
   6  -2   2      128.74       84.36     14.82 o 
  -6  -1   2        3.67        5.14      4.32 o 
  -5  -1   2      335.30      364.54     21.40 o 
  -4  -1   2      530.98      510.83     18.18 o 
  -3  -1   2     1768.77     1813.99     28.93 o 
  -2  -1   2     2247.87     2138.70     41.25 o 
  -1  -1   2     3809.86     3515.90     36.73 o 
   1  -1   2     3818.11     3547.57     43.17 o 
   2  -1   2     1921.25     1841.14     24.75 o 
   3  -1   2      259.91      265.74     10.12 o 
   4  -1   2      566.73      556.32     17.13 o 
   5  -1   2      175.77      175.21     16.70 o 
   6  -1   2      104.56       77.38     10.89 o 
  -6   0   2        6.07        6.06      2.31 o 
  -5   0   2      732.64      784.74     37.87 o 
  -4   0   2     1421.61     1515.07     33.22 o 
  -3   0   2     1390.25     1467.57     23.09 o 
  -2   0   2     2184.13     2126.42     24.70 o 
   1   0   2     7002.32     6140.68     61.15 o 
   2   0   2     2458.58     2500.27     35.51 o 
   3   0   2       87.17      102.66      7.09 o 
   4   0   2     1689.14     1741.79     36.08 o 
   5   0   2        3.05        2.87      1.43 o 
   6   0   2       88.96       85.16     11.89 o 
  -6   1   2        3.71       10.08      3.47 o 
  -5   1   2      335.10      309.80     23.25 o 
  -4   1   2      530.83      526.90     18.61 o 
  -3   1   2     1769.59     1824.49     32.64 o 
  -2   1   2     2248.34     2071.85     26.42 o 
  -1   1   2     3810.14     3547.87     36.84 o 
   1   1   2     3820.34     3580.96     55.01 o 
   2   1   2     1921.16     1824.99     26.18 o 
   3   1   2      259.75      274.90     10.39 o 
   4   1   2      566.87      554.42     19.21 o 
   5   1   2      175.60      164.70     16.12 o 
   6   1   2      104.41       66.21     14.17 o 
  -6   2   2      250.79      227.58     20.62 o 
  -5   2   2      162.11      149.09     13.12 o 
  -4   2   2     1166.69     1285.59     30.65 o 
  -3   2   2     1145.12     1243.82     30.27 o 
  -2   2   2      191.35      205.29      6.86 o 
  -1   2   2     4847.74     4471.80     36.97 o 
   0   2   2     1111.25     1140.04     18.01 o 
   1   2   2     5354.51     4914.44     38.51 o 
   2   2   2       24.64       17.12      2.05 o 
   3   2   2      458.97      464.29     15.42 o 
   4   2   2      273.90      249.96     13.06 o 
   5   2   2       61.30       60.41     10.85 o 
   6   2   2      128.58      124.44     14.51 o 
  -6   3   2        3.17        2.14      2.03 o 
  -5   3   2       30.62       24.94      5.86 o 
  -4   3   2      869.87      901.05     25.79 o 
  -3   3   2     1290.61     1341.47     28.36 o 
  -2   3   2      114.71      119.90      7.83 o 
  -1   3   2        1.17        1.10      0.80 o 
   0   3   2      268.82      271.34      8.48 o 
   1   3   2      396.69      394.11      7.51 o 
   2   3   2      488.83      514.65     11.97 o 
   3   3   2      198.03      198.72      9.16 o 
   4   3   2      113.10      120.09      9.35 o 
   5   3   2      246.32      229.38     15.02 o 
   6   3   2      414.10      434.79     20.40 o 
  -5   4   2      177.76      179.21     14.52 o 
  -4   4   2      603.07      665.34     22.28 o 
  -3   4   2       46.47       46.15      5.17 o 
  -2   4   2      796.23      778.34     17.58 o 
  -1   4   2     1578.89     1587.30     22.92 o 
   0   4   2     1348.65     1343.62     15.32 o 
   1   4   2     1981.17     2027.01     22.31 o 
   2   4   2      285.16      287.17     12.23 o 
   3   4   2      424.61      454.12     15.56 o 
   4   4   2       17.32        8.34      2.92 o 
   5   4   2       70.76       77.85      9.08 o 
  -5   5   2      185.16      219.76     14.93 o 
  -4   5   2     1430.56     1448.90     31.57 o 
  -3   5   2       65.07       72.03      6.54 o 
  -2   5   2       12.69       10.24      2.37 o 
  -1   5   2      150.14      151.05      7.90 o 
   0   5   2      113.21      123.30      5.93 o 
   1   5   2      162.00      163.69      6.78 o 
   2   5   2      204.92      203.97      9.10 o 
   3   5   2       35.06       40.33      6.30 o 
   4   5   2       21.51       18.20      3.71 o 
   5   5   2      264.06      282.59     16.69 o 
  -4   6   2      164.84      160.43     11.84 o 
  -3   6   2        4.02        3.05      1.34 o 
  -2   6   2       55.90       61.46      6.19 o 
  -1   6   2      520.86      540.75     14.51 o 
   0   6   2      191.60      193.74      7.37 o 
   1   6   2      551.66      561.35     13.34 o 
   2   6   2       83.71       82.11      6.52 o 
   3   6   2       47.41       61.72      6.37 o 
   4   6   2      100.11       96.85      8.47 o 
  -3   7   2      289.25      275.27     12.57 o 
  -2   7   2      121.55      132.57     10.27 o 
  -1   7   2      145.26      133.17      8.30 o 
   0   7   2      106.42      100.52      6.21 o 
   1   7   2      461.24      474.61     20.04 o 
   2   7   2      111.25       97.14      6.65 o 
   3   7   2       44.85       51.22      6.45 o 
  -1   8   2       63.45       66.44      8.86 o 
   0   8   2      175.18      196.30     13.93 o 
   1   8   2       16.88       21.23      4.36 o 
  -1  -8   3        5.08        3.51      1.70 o 
   0  -8   3       36.12       41.26      5.08 o 
   1  -8   3      109.66      118.12      7.33 o 
  -3  -7   3       24.38       28.75      5.71 o 
  -2  -7   3      345.32      330.44     12.41 o 
  -1  -7   3       24.30       24.46      2.20 o 
   0  -7   3       23.94       22.64      2.17 o 
   1  -7   3      238.00      219.17      8.57 o 
   2  -7   3      174.18      166.07      7.76 o 
   3  -7   3      189.49      186.16      9.76 o 
  -4  -6   3      121.86      108.78     11.10 o 
  -3  -6   3      113.70      113.83      9.00 o 
  -2  -6   3      273.83      244.15     10.21 o 
  -1  -6   3      234.56      241.23      9.35 o 
   0  -6   3       31.98       27.74      3.98 o 
   1  -6   3      151.47      152.40      6.70 o 
   2  -6   3      115.54      117.53      6.71 o 
   3  -6   3       58.27       55.70      4.94 o 
   4  -6   3      314.44      331.54     15.80 o 
  -5  -5   3       37.40       26.12      6.74 o 
  -4  -5   3      126.39      137.04     11.98 o 
  -3  -5   3        1.78        1.47      1.20 o 
  -2  -5   3      184.56      184.27     11.58 o 
  -1  -5   3      619.09      658.93     14.09 o 
   0  -5   3      501.72      479.11     11.69 o 
   1  -5   3      248.94      268.41      7.87 o 
   2  -5   3      218.23      223.52      8.29 o 
   3  -5   3      199.41      199.37     13.04 o 
   4  -5   3       98.63      115.36     11.68 o 
   5  -5   3       36.74       36.57      8.76 o 
  -5  -4   3      266.49      268.68     26.32 o 
  -4  -4   3       20.56       18.58      5.82 o 
  -3  -4   3       38.02       32.27      6.16 o 
  -2  -4   3      436.11      414.31     15.50 o 
  -1  -4   3     1221.09     1261.01     18.97 o 
   0  -4   3      127.20      136.85      5.75 o 
   1  -4   3      164.00      175.87      5.65 o 
   2  -4   3      218.18      217.90      6.37 o 
   3  -4   3      297.76      296.67     12.01 o 
   4  -4   3      139.47      156.20     14.22 o 
   5  -4   3       58.95       61.03      8.91 o 
  -6  -3   3       73.45       65.40     14.20 o 
  -5  -3   3       27.50       25.66      5.45 o 
  -4  -3   3      176.43      204.95     11.47 o 
  -3  -3   3       53.77       51.30      5.84 o 
  -2  -3   3      307.24      314.51     10.13 o 
  -1  -3   3     3293.91     3245.47     34.82 o 
   0  -3   3     1212.64     1198.45     23.12 o 
   1  -3   3     3944.15     4016.81     34.81 o 
   2  -3   3       61.67       63.74      4.42 o 
   3  -3   3       59.05       62.00      5.73 o 
   4  -3   3      576.64      574.18     22.85 o 
   5  -3   3      133.41      160.86     16.11 o 
   6  -3   3      168.55      150.11     20.82 o 
  -6  -2   3       52.57       51.55      8.61 o 
  -5  -2   3      144.12      133.66     14.04 o 
  -4  -2   3      301.94      319.48     14.14 o 
  -3  -2   3      417.84      435.91     15.36 o 
  -2  -2   3     2337.58     2411.44     28.10 o 
  -1  -2   3      453.03      441.33      8.82 o 
   0  -2   3      614.91      633.64     14.53 o 
   1  -2   3      207.77      194.39      4.69 o 
   2  -2   3      399.40      422.44     12.17 o 
   3  -2   3     1174.21     1212.90     22.98 o 
   4  -2   3      278.69      259.13     23.26 o 
   5  -2   3      181.65      171.69     20.15 o 
   6  -2   3       81.94       49.61     10.41 o 
  -6  -1   3      542.66      539.55     27.13 o 
  -5  -1   3       21.85       27.21     12.05 o 
  -4  -1   3       29.17       35.93      6.39 o 
  -3  -1   3      362.49      377.40     11.57 o 
  -2  -1   3      375.22      363.37      9.26 o 
  -1  -1   3      314.52      309.75      9.36 o 
   0  -1   3      525.44      499.51      9.66 o 
   1  -1   3      835.15      832.15     13.02 o 
   2  -1   3      679.39      661.16     13.87 o 
   3  -1   3      957.61      975.38     20.87 o 
   4  -1   3      286.38      262.86     12.83 o 
   5  -1   3       43.05       35.41      9.61 o 
   6  -1   3      254.72      268.07     28.23 o 
  -6   0   3       11.09       10.77      3.43 o 
  -5   0   3      254.90      243.45     18.06 o 
  -4   0   3     3449.59     3545.24     54.45 o 
  -3   0   3     2124.64     2050.36     28.43 o 
  -2   0   3      283.57      285.45      8.09 o 
  -1   0   3       45.91       55.79      4.78 o 
   0   0   3       29.41       28.71      3.84 o 
   1   0   3        0.20        1.06      0.66 o 
   2   0   3      248.58      246.95      8.32 o 
   3   0   3       22.98       23.09      3.42 o 
   4   0   3      269.42      271.61     13.29 o 
   5   0   3      129.05      127.45     13.73 o 
   6   0   3       31.82       18.24      5.21 o 
  -6   1   3      542.48      621.99     28.96 o 
  -5   1   3       21.79       28.99      6.07 o 
  -4   1   3       29.07       34.97      5.13 o 
  -3   1   3      361.73      389.00     13.82 o 
  -2   1   3      375.80      368.05      9.34 o 
  -1   1   3      314.83      304.79      6.93 o 
   0   1   3      525.33      480.70      8.38 o 
   1   1   3      834.75      820.32     13.09 o 
   2   1   3      678.04      664.12     11.91 o 
   3   1   3      956.61      973.18     20.95 o 
   4   1   3      286.53      277.70     13.43 o 
   5   1   3       42.88       38.24      6.56 o 
   6   1   3      254.72      236.96     21.30 o 
  -6   2   3       52.58       39.14      6.80 o 
  -5   2   3      144.15      144.05     12.92 o 
  -4   2   3      302.36      285.74     13.67 o 
  -3   2   3      418.65      428.06     18.86 o 
  -2   2   3     2339.26     2398.19     28.14 o 
  -1   2   3      452.84      449.04      8.67 o 
   0   2   3      614.82      633.48     17.03 o 
   1   2   3      207.81      198.15      4.65 o 
   2   2   3      399.61      416.57      9.87 o 
   3   2   3     1174.36     1233.78     23.70 o 
   4   2   3      278.44      275.21     11.82 o 
   5   2   3      181.67      186.85     18.62 o 
   6   2   3       82.15       63.64     11.68 o 
  -6   3   3       73.49       64.94      9.67 o 
  -5   3   3       27.48       27.46      5.96 o 
  -4   3   3      176.58      187.57     13.63 o 
  -3   3   3       53.62       57.62      7.72 o 
  -2   3   3      307.10      323.80     11.42 o 
  -1   3   3     3293.50     3315.65     32.26 o 
   0   3   3     1212.48     1165.53     21.79 o 
   1   3   3     3943.51     4027.51     35.63 o 
   2   3   3       61.82       66.12      4.42 o 
   3   3   3       59.23       64.13      5.87 o 
   4   3   3      577.35      569.14     17.87 o 
   5   3   3      133.32      135.38     12.21 o 
   6   3   3      168.46      154.07     14.12 o 
  -5   4   3      266.25      278.34     15.61 o 
  -4   4   3       20.75       13.56      2.36 o 
  -3   4   3       37.61       34.50      4.93 o 
  -2   4   3      436.24      412.14     13.65 o 
  -1   4   3     1221.79     1273.48     19.71 o 
   0   4   3      127.22      139.52     11.88 o 
   1   4   3      163.79      174.48      8.00 o 
   2   4   3      217.51      210.70      8.70 o 
   3   4   3      297.48      275.23     18.67 o 
   4   4   3      139.35      160.01     10.43 o 
   5   4   3       59.06       73.18     10.23 o 
  -5   5   3       37.37       32.63      7.45 o 
  -4   5   3      126.47      109.05     10.26 o 
  -3   5   3        1.82        3.42      1.42 o 
  -2   5   3      184.66      170.84      8.55 o 
  -1   5   3      618.89      650.56     19.29 o 
   0   5   3      501.60      481.56     13.98 o 
   1   5   3      249.11      266.52     10.56 o 
   2   5   3      217.85      221.73      8.61 o 
   3   5   3      199.40      217.07     12.94 o 
   4   5   3       98.56      103.73      9.02 o 
   5   5   3       36.91       28.65      3.68 o 
  -4   6   3      121.38      115.67      9.54 o 
  -3   6   3      113.42       99.30      8.15 o 
  -2   6   3      273.44      259.15     10.65 o 
  -1   6   3      234.93      251.34     10.69 o 
   0   6   3       32.09       28.35      3.62 o 
   1   6   3      151.67      168.33     11.09 o 
   2   6   3      115.04      112.50      6.22 o 
   3   6   3       58.26       58.75      6.31 o 
   4   6   3      314.36      323.77     14.17 o 
  -3   7   3       24.35       21.75      2.08 o 
  -2   7   3      345.58      338.02     12.77 o 
  -1   7   3       24.35       19.18      4.74 o 
   0   7   3       23.95       23.59      3.66 o 
   1   7   3      238.04      230.59     18.61 o 
   2   7   3      173.82      168.57     11.30 o 
   3   7   3      189.32      206.57     13.58 o 
  -1   8   3        5.08        2.68      2.16 o 
   0   8   3       36.23       39.52      6.29 o 
   1   8   3      109.59      111.74     12.82 o 
  -1  -8   4       73.59       81.93     10.59 o 
   0  -8   4      188.17      203.34     10.76 o 
   1  -8   4      528.08      532.61     15.07 o 
  -3  -7   4      217.97      221.70     17.47 o 
  -2  -7   4       27.30       14.53      2.81 o 
  -1  -7   4      592.74      614.18     17.46 o 
   0  -7   4      729.52      753.92     16.83 o 
   1  -7   4        2.88        5.39      1.10 o 
   2  -7   4        9.84        9.95      3.01 o 
   3  -7   4      668.98      719.59     24.51 o 
  -4  -6   4       89.15       84.28     15.48 o 
  -3  -6   4      340.13      335.97     14.84 o 
  -2  -6   4      505.71      540.78     15.82 o 
  -1  -6   4      163.89      164.62      7.78 o 
   0  -6   4      210.19      215.37      8.07 o 
   1  -6   4      467.33      472.04     16.90 o 
   2  -6   4      290.39      307.23      9.67 o 
   3  -6   4       57.90       45.87      4.28 o 
   4  -6   4       41.15       39.54      7.44 o 
  -5  -5   4      185.88      179.31     21.43 o 
  -4  -5   4      310.88      332.38     18.28 o 
  -3  -5   4      266.66      276.64     13.11 o 
  -2  -5   4       36.33       36.85      4.32 o 
  -1  -5   4      390.27      366.95     10.06 o 
   0  -5   4     1434.25     1511.31     21.40 o 
   1  -5   4      649.14      640.21     12.57 o 
   2  -5   4       30.02       27.34      2.97 o 
   3  -5   4       57.29       53.46      4.23 o 
   4  -5   4       31.62       38.22      4.02 o 
   5  -5   4      278.62      260.87     23.15 o 
  -5  -4   4        8.70       15.48      6.57 o 
  -4  -4   4       10.58        9.60      2.93 o 
  -3  -4   4     1066.33     1095.91     26.29 o 
  -2  -4   4     1117.38     1138.51     25.03 o 
  -1  -4   4      732.96      740.93     14.07 o 
   0  -4   4      521.16      529.16     20.09 o 
   1  -4   4      135.51      144.04      6.22 o 
   2  -4   4       68.08       71.80      3.75 o 
   3  -4   4       17.84       19.23      2.86 o 
   4  -4   4       76.64       93.30     12.37 o 
   5  -4   4      317.88      274.79     18.39 o 
  -6  -3   4      194.15      186.48     18.68 o 
  -5  -3   4       31.35       28.94      5.12 o 
  -4  -3   4     1185.71     1272.82     30.43 o 
  -3  -3   4      876.61      937.91     21.32 o 
  -2  -3   4      118.04      110.21      6.29 o 
  -1  -3   4     1257.83     1294.27     19.56 o 
   0  -3   4      236.53      241.07     10.25 o 
   1  -3   4     1259.57     1299.45     18.57 o 
   2  -3   4      370.09      382.04      8.07 o 
   3  -3   4      864.73      982.87     24.39 o 
   4  -3   4       47.75       53.31      7.77 o 
   5  -3   4       93.90       93.62     11.94 o 
   6  -3   4      248.81      236.71     26.64 o 
  -6  -2   4      647.92      670.06     30.41 o 
  -5  -2   4      100.89      110.31     41.74 o 
  -4  -2   4      193.10      225.27     12.34 o 
  -3  -2   4       68.05       71.00      5.73 o 
  -2  -2   4      435.68      440.89     10.71 o 
  -1  -2   4      621.61      579.90     17.64 o 
   0  -2   4      133.40      127.77      3.93 o 
   1  -2   4      773.67      776.39      9.70 o 
   2  -2   4      987.23     1012.86     18.38 o 
   3  -2   4       99.74      110.46      8.36 o 
   4  -2   4       56.59       61.18      8.48 o 
   5  -2   4        3.28        4.97      2.81 o 
   6  -2   4        2.56        3.99      2.32 o 
  -6  -1   4       84.24       71.96     13.44 o 
  -5  -1   4      290.62      311.78     18.13 o 
  -4  -1   4     1043.07     1107.24     28.08 o 
  -3  -1   4      815.19      821.64     17.21 o 
  -2  -1   4      217.31      203.59      6.89 o 
  -1  -1   4     2138.08     2063.94     24.84 o 
   0  -1   4      677.98      677.97     11.50 o 
   1  -1   4     4408.75     4170.26     49.74 o 
   2  -1   4      903.68      916.66     17.22 o 
   3  -1   4      263.50      280.70     11.83 o 
   4  -1   4       16.09        7.82      7.00 o 
   5  -1   4        2.65        1.41      1.88 o 
   6  -1   4     1216.68     1194.14     55.10 o 
  -6   0   4      969.23     1019.83     38.15 o 
  -5   0   4      378.08      356.86     19.62 o 
  -4   0   4      168.83      193.45     12.63 o 
  -3   0   4     1286.52     1337.02     24.47 o 
  -2   0   4       32.81       31.71      3.13 o 
  -1   0   4     1925.23     1894.96     21.10 o 
   0   0   4       25.19       28.67      2.54 o 
   1   0   4     3670.44     3592.55     36.43 o 
   2   0   4       19.02       22.03      4.44 o 
   3   0   4        8.20        7.35      1.56 o 
   4   0   4      178.05      174.62     13.18 o 
   5   0   4       11.90        8.02      2.62 o 
   6   0   4       46.07       27.68     12.71 o 
  -6   1   4       84.15       58.82     13.64 o 
  -5   1   4      290.61      290.00     18.74 o 
  -4   1   4     1042.93     1086.65     28.16 o 
  -3   1   4      815.37      819.13     21.20 o 
  -2   1   4      217.29      190.82      6.79 o 
  -1   1   4     2139.97     2040.39     24.36 o 
   0   1   4      678.36      666.62     12.30 o 
   1   1   4     4411.00     4120.54     38.94 o 
   2   1   4      903.48      912.26     18.37 o 
   3   1   4      263.98      278.27      9.65 o 
   4   1   4       16.17       13.36      5.21 o 
   5   1   4        2.63        5.37      2.27 o 
   6   1   4     1217.24     1300.04     43.80 o 
  -6   2   4      648.26      636.65     29.69 o 
  -5   2   4      101.31      114.31     11.41 o 
  -4   2   4      192.45      193.68     12.89 o 
  -3   2   4       68.02       60.44      6.38 o 
  -2   2   4      435.85      436.00     10.81 o 
  -1   2   4      621.28      613.55     10.69 o 
   0   2   4      133.48      127.55      4.66 o 
   1   2   4      774.50      785.66     12.29 o 
   2   2   4      988.23     1010.48     18.65 o 
   3   2   4       99.89      110.18      7.97 o 
   4   2   4       56.49       52.29      5.65 o 
   5   2   4        3.27        3.33      1.52 o 
   6   2   4        2.59        1.77      2.03 o 
  -6   3   4      194.21      175.29     17.95 o 
  -5   3   4       31.46       24.24      4.09 o 
  -4   3   4     1185.21     1240.24     31.06 o 
  -3   3   4      876.85      921.81     23.59 o 
  -2   3   4      118.27      122.30      7.45 o 
  -1   3   4     1256.45     1340.76     18.47 o 
   0   3   4      236.65      244.36      9.53 o 
   1   3   4     1259.04     1320.64     18.65 o 
   2   3   4      370.71      369.96      9.83 o 
   3   3   4      865.12      922.39     22.77 o 
   4   3   4       47.62       45.46      5.28 o 
   5   3   4       93.95       91.41      9.82 o 
   6   3   4      249.20      222.74     17.70 o 
  -5   4   4        8.69        8.00      2.14 o 
  -4   4   4       10.64        4.68      1.51 o 
  -3   4   4     1066.42     1071.41     26.22 o 
  -2   4   4     1118.25     1155.43     26.87 o 
  -1   4   4      734.21      727.38     12.35 o 
   0   4   4      521.18      476.21     17.32 o 
   1   4   4      135.43      143.07      5.98 o 
   2   4   4       68.25       61.90      4.41 o 
   3   4   4       17.79       19.87      2.71 o 
   4   4   4       76.78       65.41      6.69 o 
   5   4   4      317.80      290.00     22.07 o 
  -5   5   4      185.58      189.71     15.24 o 
  -4   5   4      310.83      323.03     15.18 o 
  -3   5   4      266.97      257.64     11.34 o 
  -2   5   4       36.32       29.26      3.73 o 
  -1   5   4      390.15      356.52     11.87 o 
   0   5   4     1433.43     1468.55     29.99 o 
   1   5   4      649.79      647.22     20.29 o 
   2   5   4       29.97       29.28      4.62 o 
   3   5   4       57.23       53.37      5.94 o 
   4   5   4       31.56       22.47      3.52 o 
   5   5   4      278.80      282.13     17.12 o 
  -4   6   4       89.08       82.15      9.11 o 
  -3   6   4      340.28      360.48     13.66 o 
  -2   6   4      505.69      519.04     15.19 o 
  -1   6   4      163.83      156.88      8.10 o 
   0   6   4      209.90      224.00      9.71 o 
   1   6   4      467.22      491.28     15.56 o 
   2   6   4      290.16      292.61     13.29 o 
   3   6   4       57.83       67.17      6.39 o 
   4   6   4       41.26       42.46      6.23 o 
  -3   7   4      218.29      187.05     12.86 o 
  -2   7   4       27.39       26.35      3.13 o 
  -1   7   4      592.03      599.90     19.64 o 
   0   7   4      729.71      743.62     28.97 o 
   1   7   4        2.87        2.21      1.45 o 
   2   7   4        9.82        9.11      2.18 o 
   3   7   4      668.49      659.53     26.10 o 
  -1   8   4       73.55       64.27      8.40 o 
   0   8   4      188.35      184.57     11.24 o 
   1   8   4      528.15      521.23     22.79 o 
   0  -8   5      178.73      174.90     12.27 o 
  -3  -7   5      289.99      282.10     17.28 o 
  -2  -7   5       40.59       31.99      3.32 o 
  -1  -7   5        2.66        4.05      1.91 o 
   0  -7   5      112.58      116.58      5.15 o 
   1  -7   5      225.76      207.20     18.87 o 
   2  -7   5       79.07       78.99      5.60 o 
   3  -7   5      103.08      105.20      7.07 o 
  -4  -6   5       21.02       12.81      6.33 o 
  -3  -6   5      293.90      282.19     16.05 o 
  -2  -6   5       30.13       33.97      4.43 o 
  -1  -6   5      399.43      421.58     12.24 o 
   0  -6   5       83.26       74.76     11.78 o 
   1  -6   5      208.17      214.23     17.96 o 
   2  -6   5      352.99      363.32     10.89 o 
   3  -6   5      389.52      389.61     13.28 o 
   4  -6   5       21.54       21.49      2.78 o 
  -5  -5   5       12.94        7.10      3.38 o 
  -4  -5   5       71.35       61.31     11.02 o 
  -3  -5   5      116.15      120.36     10.25 o 
  -2  -5   5       21.12       20.63      2.69 o 
  -1  -5   5      133.08      127.12      6.24 o 
   0  -5   5      241.18      272.78     15.28 o 
   1  -5   5      303.49      319.52     17.05 o 
   2  -5   5       89.22       85.61      4.78 o 
   3  -5   5       47.26       48.83      4.07 o 
   4  -5   5       93.89       86.34     10.07 o 
   5  -5   5      788.96      766.38     38.07 o 
  -5  -4   5       55.54       58.44     11.55 o 
  -4  -4   5      121.81      130.38     13.17 o 
  -3  -4   5       32.19       28.21      3.96 o 
  -2  -4   5      640.92      612.03     18.29 o 
  -1  -4   5      106.01       93.79      6.47 o 
   0  -4   5      157.13      167.45     11.88 o 
   1  -4   5       45.92       38.56      3.27 o 
   2  -4   5      718.55      680.62     13.25 o 
   3  -4   5      274.35      267.92      9.46 o 
   4  -4   5       68.83       68.42      8.34 o 
   5  -4   5      113.12      122.48     17.48 o 
  -6  -3   5       16.21       25.82      5.63 o 
  -5  -3   5       21.69       19.52      3.69 o 
  -4  -3   5       25.89       21.72      3.56 o 
  -3  -3   5      355.88      354.89     11.49 o 
  -2  -3   5      465.90      502.11     13.59 o 
  -1  -3   5      440.19      461.63     10.84 o 
   0  -3   5      123.49      125.91      9.41 o 
   1  -3   5      576.41      574.59     11.14 o 
   2  -3   5      443.66      473.86      9.31 o 
   3  -3   5      158.61      145.21      8.33 o 
   4  -3   5      133.07      139.60     13.17 o 
   5  -3   5     1268.49     1322.12     40.50 o 
   6  -3   5      188.00      188.80     24.43 o 
  -6  -2   5      224.86      228.61     20.87 o 
  -5  -2   5       30.68       25.31      5.15 o 
  -4  -2   5      453.85      440.90     17.09 o 
  -3  -2   5      864.74      861.23     18.27 o 
  -2  -2   5      538.66      548.34     12.41 o 
  -1  -2   5       98.93       91.89      4.09 o 
   0  -2   5      425.67      405.08      8.81 o 
   1  -2   5      187.24      187.48      4.58 o 
   2  -2   5      911.56      912.24     17.85 o 
   3  -2   5       58.53       68.00      6.47 o 
   4  -2   5        7.32        3.75      2.13 o 
   5  -2   5       21.92        7.81      3.24 o 
   6  -2   5      124.84      110.71     17.35 o 
  -6  -1   5      144.52      166.22     17.15 o 
  -5  -1   5      248.40      237.40     17.88 o 
  -4  -1   5       54.05       53.82      6.53 o 
  -3  -1   5      610.73      649.53     16.72 o 
  -2  -1   5      533.11      540.46     12.27 o 
  -1  -1   5      193.80      155.21      5.35 o 
   0  -1   5      130.17      131.80      5.18 o 
   1  -1   5     1211.47     1185.92     18.51 o 
   2  -1   5      449.09      432.72      8.61 o 
   3  -1   5      341.97      372.68     13.87 o 
   4  -1   5      121.49      123.80     12.69 o 
   5  -1   5     1003.56     1069.20     45.08 o 
   6  -1   5      504.71      504.50     32.63 o 
  -6   0   5      213.45      199.40     19.23 o 
  -5   0   5       67.18       68.54     11.40 o 
  -4   0   5       29.58       21.36      5.02 o 
  -3   0   5     1471.50     1548.51     31.75 o 
  -2   0   5      361.92      355.27      9.73 o 
  -1   0   5     1828.63     1758.26     21.28 o 
   0   0   5      889.87      882.85     13.41 o 
   1   0   5     5426.64     5075.87     44.46 o 
   2   0   5      970.89      919.93     15.77 o 
   3   0   5       20.94       21.82      3.04 o 
   4   0   5       43.05       37.44      7.88 o 
   5   0   5       91.17       76.98     12.48 o 
   6   0   5      124.52      137.88     35.17 o 
  -6   1   5      144.47      141.87     16.15 o 
  -5   1   5      248.30      238.15     19.53 o 
  -4   1   5       53.97       44.18      7.04 o 
  -3   1   5      611.31      649.76     18.89 o 
  -2   1   5      533.65      529.63     12.14 o 
  -1   1   5      194.15      176.61      5.85 o 
   0   1   5      130.35      125.56      4.63 o 
   1   1   5     1209.96     1195.38     14.83 o 
   2   1   5      448.50      448.79     11.97 o 
   3   1   5      342.53      343.60     11.00 o 
   4   1   5      121.32      133.44      9.88 o 
   5   1   5     1003.67     1035.69     29.55 o 
   6   1   5      504.57      491.48     21.37 o 
  -6   2   5      224.71      212.13     24.02 o 
  -5   2   5       30.74       40.68      6.04 o 
  -4   2   5      454.15      474.21     18.30 o 
  -3   2   5      864.63      863.18     22.40 o 
  -2   2   5      538.16      550.26     15.73 o 
  -1   2   5       99.10      101.45      5.38 o 
   0   2   5      425.49      405.98      6.94 o 
   1   2   5      187.39      188.96      4.47 o 
   2   2   5      911.65      885.52     15.72 o 
   3   2   5       58.26       60.89      6.25 o 
   4   2   5        7.21        5.91      2.18 o 
   5   2   5       21.84       28.46      6.70 o 
   6   2   5      124.55      116.49     11.91 o 
  -6   3   5       16.17        9.50      2.40 o 
  -5   3   5       21.57       12.88      4.81 o 
  -4   3   5       25.83       15.73      3.23 o 
  -3   3   5      356.03      334.52     13.64 o 
  -2   3   5      466.87      479.90     14.62 o 
  -1   3   5      440.41      447.45     10.70 o 
   0   3   5      123.33      133.81     18.05 o 
   1   3   5      576.56      578.39     11.60 o 
   2   3   5      443.41      451.91     12.21 o 
   3   3   5      159.09      154.26     10.09 o 
   4   3   5      133.10      147.66     11.25 o 
   5   3   5     1269.49     1298.66     34.56 o 
   6   3   5      188.04      198.08     16.44 o 
  -5   4   5       55.39       50.78      8.87 o 
  -4   4   5      122.06      122.95     10.76 o 
  -3   4   5       32.12       25.06      3.54 o 
  -2   4   5      641.27      643.18     17.56 o 
  -1   4   5      105.91       95.33      4.30 o 
   0   4   5      157.27      165.47     11.14 o 
   1   4   5       45.91       40.07      3.21 o 
   2   4   5      718.35      702.52     15.17 o 
   3   4   5      274.73      264.33     12.12 o 
   4   4   5       68.96       71.29      7.22 o 
   5   4   5      113.39      118.73     11.64 o 
  -5   5   5       12.93       11.00      2.54 o 
  -4   5   5       71.45       70.88      7.73 o 
  -3   5   5      116.01      104.76      9.88 o 
  -2   5   5       21.20       17.62      2.60 o 
  -1   5   5      133.20      133.59      8.09 o 
   0   5   5      241.10      230.76     13.49 o 
   1   5   5      303.25      318.76      9.54 o 
   2   5   5       89.12       94.74      7.29 o 
   3   5   5       47.29       48.18      4.97 o 
   4   5   5       93.93       97.14      7.56 o 
   5   5   5      788.76      788.09     33.06 o 
  -4   6   5       20.96       16.53      2.40 o 
  -3   6   5      293.16      293.48     12.32 o 
  -2   6   5       29.92       26.76      5.58 o 
  -1   6   5      399.35      460.26     15.52 o 
   0   6   5       83.12       65.68      6.02 o 
   1   6   5      208.26      194.52      9.82 o 
   2   6   5      352.84      370.74     14.62 o 
   3   6   5      389.88      402.25     13.50 o 
   4   6   5       21.55       26.40      5.49 o 
  -3   7   5      290.20      279.53     14.34 o 
  -2   7   5       40.43       24.53      3.14 o 
  -1   7   5        2.61        1.27      1.60 o 
   0   7   5      112.50      112.08     12.25 o 
   1   7   5      225.72      213.57     19.17 o 
   2   7   5       79.43       63.99     12.05 o 
   3   7   5      102.84       92.86     10.32 o 
   0   8   5      178.61      183.75     18.59 o 
  -3  -7   6      180.77      200.83     22.70 o 
  -2  -7   6       33.72       31.66      3.87 o 
  -1  -7   6      117.16      113.50      7.83 o 
   0  -7   6      132.51      134.08     14.67 o 
   1  -7   6      537.42      508.16     25.67 o 
   2  -7   6      592.58      580.15     15.28 o 
  -4  -6   6       64.79       73.69     12.55 o 
  -3  -6   6      313.49      307.48     18.03 o 
  -2  -6   6      174.04      154.89     10.80 o 
  -1  -6   6       26.76       24.92      3.82 o 
   0  -6   6      451.65      431.39     22.01 o 
   1  -6   6      164.63      169.68     18.81 o 
   2  -6   6       21.92       22.25      3.91 o 
   3  -6   6      420.44      431.17     13.41 o 
   4  -6   6      263.98      251.16     12.27 o 
  -5  -5   6       25.38       31.48      7.54 o 
  -4  -5   6       82.30       85.44     10.61 o 
  -3  -5   6        1.11        0.36      1.39 o 
  -2  -5   6      182.95      177.15      9.18 o 
  -1  -5   6      202.07      197.13      8.92 o 
   0  -5   6      287.26      273.28     16.74 o 
   1  -5   6      218.80      201.18     16.63 o 
   2  -5   6      107.18      109.86      6.00 o 
   3  -5   6       48.53       44.97      2.63 o 
   4  -5   6      307.76      327.47     13.33 o 
  -5  -4   6      309.47      305.30     22.88 o 
  -4  -4   6        1.36        0.62      1.74 o 
  -3  -4   6      146.88      160.55     10.52 o 
  -2  -4   6      300.66      327.47     12.07 o 
  -1  -4   6      189.36      197.15      9.73 o 
   0  -4   6     1434.95     1473.95     32.02 o 
   1  -4   6      582.01      583.15     28.47 o 
   2  -4   6      110.11      115.66      6.42 o 
   3  -4   6      230.75      228.67     12.08 o 
   4  -4   6      166.95      178.38     14.96 o 
   5  -4   6      212.80      220.05     18.97 o 
  -6  -3   6      365.78      376.95     21.94 o 
  -5  -3   6       44.35       53.26      8.17 o 
  -4  -3   6       61.44       49.63      6.40 o 
  -3  -3   6      274.64      300.74     12.39 o 
  -2  -3   6      476.22      503.15     13.82 o 
  -1  -3   6       12.82       15.49      4.40 o 
   0  -3   6     2135.11     2171.01     25.97 o 
   1  -3   6      157.41      156.98      6.20 o 
   2  -3   6      125.94      132.31      4.94 o 
   3  -3   6      741.29      739.46     25.18 o 
   4  -3   6      311.79      303.84     16.44 o 
   5  -3   6      130.26      121.52     14.04 o 
  -6  -2   6      312.36      310.45     22.68 o 
  -5  -2   6       39.27       52.22      7.74 o 
  -4  -2   6       73.37       58.13      7.12 o 
  -3  -2   6       11.91        7.76      3.96 o 
  -2  -2   6     1724.74     1744.83     24.71 o 
  -1  -2   6     1046.50     1068.60     18.86 o 
   0  -2   6      462.99      459.36      8.53 o 
   1  -2   6     1907.43     1900.47     21.15 o 
   2  -2   6      563.08      580.06     12.88 o 
   3  -2   6      209.81      225.09      7.29 o 
   4  -2   6      229.78      229.49     16.30 o 
   5  -2   6      219.20      216.64     18.75 o 
   6  -2   6       27.37       24.51      5.94 o 
  -6  -1   6       84.41       69.30     10.11 o 
  -5  -1   6       20.69       19.08      7.03 o 
  -4  -1   6      356.28      348.06     15.48 o 
  -3  -1   6      229.64      223.35      9.71 o 
  -2  -1   6      933.78      869.84     16.41 o 
  -1  -1   6      739.85      688.42     12.94 o 
   0  -1   6      583.90      606.22     12.82 o 
   1  -1   6     3262.00     3197.90     36.30 o 
   2  -1   6     2585.29     2551.77     30.37 o 
   3  -1   6      478.43      496.58     13.02 o 
   4  -1   6       55.84       52.56      5.76 o 
   5  -1   6      429.62      431.92     27.52 o 
   6  -1   6      127.59      122.43     19.23 o 
  -6   0   6        4.00        1.77      1.90 o 
  -5   0   6       75.56       64.61      9.42 o 
  -4   0   6      667.73      696.87     22.50 o 
  -3   0   6       37.65       30.44      3.86 o 
  -2   0   6      764.42      736.57     15.05 o 
  -1   0   6       89.51       82.37      5.16 o 
   0   0   6      959.31      938.45     15.05 o 
   1   0   6     1645.62     1579.99     19.12 o 
   2   0   6      297.82      295.86      8.23 o 
   3   0   6       37.32       31.30      3.93 o 
   4   0   6        1.58        5.71      1.90 o 
   5   0   6        0.01       -1.36      1.36 o 
   6   0   6       28.87       23.47      8.85 o 
  -6   1   6       84.30       80.27     11.35 o 
  -5   1   6       20.60       20.49      5.67 o 
  -4   1   6      356.38      338.54     15.41 o 
  -3   1   6      229.88      236.03     11.09 o 
  -2   1   6      932.80      869.30     18.65 o 
  -1   1   6      738.91      675.45     12.82 o 
   0   1   6      583.66      586.27     11.22 o 
   1   1   6     3264.57     3245.36     33.45 o 
   2   1   6     2586.36     2469.42     33.82 o 
   3   1   6      478.52      494.10     14.92 o 
   4   1   6       56.07       60.53      7.78 o 
   5   1   6      430.09      419.42     21.60 o 
   6   1   6      127.54      122.55     20.26 o 
  -6   2   6      312.82      327.67     21.95 o 
  -5   2   6       39.19       37.65      6.90 o 
  -4   2   6       73.56       66.98      7.88 o 
  -3   2   6       11.95       10.76      2.64 o 
  -2   2   6     1723.53     1743.75     30.17 o 
  -1   2   6     1046.75     1061.17     16.18 o 
   0   2   6      462.97      449.20      8.60 o 
   1   2   6     1907.44     1936.69     25.38 o 
   2   2   6      562.91      592.88     17.33 o 
   3   2   6      210.05      227.56     11.25 o 
   4   2   6      229.93      225.89     12.31 o 
   5   2   6      219.12      228.14     14.85 o 
   6   2   6       27.24       24.47      4.81 o 
  -6   3   6      365.32      344.23     27.75 o 
  -5   3   6       44.16       38.25      5.93 o 
  -4   3   6       61.59       49.42      6.60 o 
  -3   3   6      274.63      299.09     19.09 o 
  -2   3   6      476.13      508.32     15.36 o 
  -1   3   6       12.87       14.98      1.83 o 
   0   3   6     2135.58     2164.38     33.93 o 
   1   3   6      157.73      151.08      8.06 o 
   2   3   6      125.89      137.92      6.95 o 
   3   3   6      741.29      778.73     21.08 o 
   4   3   6      311.88      313.63     14.77 o 
   5   3   6      130.77      124.75     11.76 o 
  -5   4   6      309.18      286.59     17.06 o 
  -4   4   6        1.37        3.44      1.76 o 
  -3   4   6      146.94      154.41      9.62 o 
  -2   4   6      300.32      311.16     11.91 o 
  -1   4   6      189.29      204.27      6.21 o 
   0   4   6     1433.88     1472.41     33.72 o 
   1   4   6      582.08      617.32     13.61 o 
   2   4   6      109.93      106.49      5.85 o 
   3   4   6      231.22      249.31     11.76 o 
   4   4   6      166.85      187.23     11.59 o 
   5   4   6      212.80      234.24     15.37 o 
  -5   5   6       25.40       27.35      5.35 o 
  -4   5   6       82.50       72.52      7.68 o 
  -3   5   6        1.10        1.17      1.14 o 
  -2   5   6      182.81      173.19      9.41 o 
  -1   5   6      201.81      208.20      9.95 o 
   0   5   6      287.68      263.56     14.15 o 
   1   5   6      218.30      224.04     13.43 o 
   2   5   6      106.82      112.92      8.16 o 
   3   5   6       48.53       47.51      5.18 o 
   4   5   6      307.60      307.54     14.71 o 
  -4   6   6       64.63       78.81      7.37 o 
  -3   6   6      313.50      281.87     12.60 o 
  -2   6   6      174.06      161.68      8.68 o 
  -1   6   6       26.74       21.68      4.33 o 
   0   6   6      451.11      436.34     12.65 o 
   1   6   6      164.51      148.63      6.81 o 
   2   6   6       22.03       14.62      3.97 o 
   3   6   6      420.27      436.42     17.15 o 
   4   6   6      263.70      244.67     17.78 o 
  -3   7   6      180.91      202.36     35.64 o 
  -2   7   6       33.82       36.51      3.88 o 
  -1   7   6      117.15      117.76      8.15 o 
   0   7   6      131.97      124.33      7.44 o 
   1   7   6      537.38      540.69     16.85 o 
   2   7   6      592.16      575.40     19.19 o 
  -2  -7   7      585.95      609.88     23.14 o 
  -1  -7   7      542.28      555.12     16.33 o 
   0  -7   7        9.96       11.74      3.65 o 
   1  -7   7      103.60      136.51     37.26 o 
   2  -7   7      126.58      136.80     19.94 o 
  -4  -6   7        6.27        3.19      2.47 o 
  -3  -6   7      291.95      303.19     20.15 o 
  -2  -6   7       24.22       27.70      3.85 o 
  -1  -6   7       10.67       12.71      1.60 o 
   0  -6   7      125.68      124.34     13.59 o 
   1  -6   7      158.22      161.19     16.21 o 
   2  -6   7      169.25      163.48     10.76 o 
   3  -6   7        9.21       10.55      2.91 o 
  -4  -5   7      202.94      177.97     15.77 o 
  -3  -5   7      176.50      181.52     12.50 o 
  -2  -5   7        6.42        2.97      1.24 o 
  -1  -5   7      231.16      228.13     11.61 o 
   0  -5   7       78.41       48.49      9.90 o 
   1  -5   7      282.83      300.79     17.48 o 
   2  -5   7      131.76      127.44      7.41 o 
   3  -5   7      304.61      298.99     12.95 o 
   4  -5   7      119.17      120.71     23.68 o 
  -5  -4   7       41.71       38.16      6.78 o 
  -4  -4   7       80.64       94.86      9.46 o 
  -3  -4   7        7.56        6.13      1.56 o 
  -2  -4   7       49.07       55.98      5.85 o 
  -1  -4   7      385.11      373.17     10.42 o 
   0  -4   7       86.55       58.55      8.75 o 
   1  -4   7     1121.14     1136.55     17.29 o 
   2  -4   7      330.76      342.99     11.74 o 
   3  -4   7       61.54       65.02      4.74 o 
   4  -4   7      206.59      192.22     13.94 o 
   5  -4   7      487.68      477.55     32.12 o 
  -5  -3   7      208.39      216.49     18.17 o 
  -4  -3   7      392.77      399.61     16.48 o 
  -3  -3   7      405.23      449.42     15.44 o 
  -2  -3   7      803.46      804.61     18.57 o 
  -1  -3   7     1448.75     1541.99     20.30 o 
   0  -3   7      413.14      422.44     12.27 o 
   1  -3   7      125.08      129.77      6.96 o 
   2  -3   7      371.64      403.41      9.31 o 
   3  -3   7      188.55      202.10     11.84 o 
   4  -3   7      202.79      200.56      8.17 o 
   5  -3   7      380.12      421.97     21.99 o 
  -6  -2   7      170.23      186.87     23.03 o 
  -5  -2   7       30.78       34.10      6.49 o 
  -4  -2   7       81.30       93.22      9.13 o 
  -3  -2   7      657.04      686.93     17.97 o 
  -2  -2   7       31.33       25.33      3.60 o 
  -1  -2   7      816.06      804.24     16.44 o 
   0  -2   7      343.43      313.00     11.88 o 
   1  -2   7     2293.32     2302.57     25.22 o 
   2  -2   7     1216.69     1218.25     21.31 o 
   3  -2   7     1205.56     1210.01     26.76 o 
   4  -2   7       74.05       77.91      5.88 o 
   5  -2   7      389.09      413.21     20.19 o 
   6  -2   7      712.99      667.35     38.96 o 
  -6  -1   7      292.05      307.40     22.38 o 
  -5  -1   7      111.41      105.93     12.69 o 
  -4  -1   7       75.93       80.16      8.87 o 
  -3  -1   7       79.17       77.35      6.99 o 
  -2  -1   7     1392.81     1415.08     22.59 o 
  -1  -1   7     1720.64     1708.63     23.19 o 
   0  -1   7        3.58        2.60      0.63 o 
   1  -1   7      272.48      273.97      7.65 o 
   2  -1   7     2354.37     2496.20     30.47 o 
   3  -1   7      224.72      226.20      8.60 o 
   4  -1   7      468.03      482.77     16.28 o 
   5  -1   7      103.02       96.63     10.20 o 
   6  -1   7       22.76       22.77      5.39 o 
  -6   0   7      577.18      556.79     27.70 o 
  -5   0   7       54.60       60.02     16.88 o 
  -4   0   7      110.92      120.63     10.86 o 
  -3   0   7      176.28      178.63      9.35 o 
  -2   0   7      233.04      228.40      9.01 o 
  -1   0   7       39.77       40.18      3.66 o 
   0   0   7        0.03        0.30      0.44 o 
   1   0   7      768.96      774.57     13.46 o 
   2   0   7      159.05      172.38      6.70 o 
   3   0   7     1059.36     1046.15     21.81 o 
   4   0   7       46.03       37.74      5.67 o 
   5   0   7       26.98       15.24      3.04 o 
   6   0   7     1088.52     1090.41     36.42 o 
  -6   1   7      292.14      319.92     25.17 o 
  -5   1   7      111.57      111.26     13.17 o 
  -4   1   7       76.13       71.34      8.36 o 
  -3   1   7       78.88       80.66      7.85 o 
  -2   1   7     1393.41     1450.76     27.17 o 
  -1   1   7     1720.74     1722.91     23.25 o 
   0   1   7        3.59        4.74      0.92 o 
   1   1   7      272.31      271.07      8.42 o 
   2   1   7     2354.60     2499.78     35.04 o 
   3   1   7      224.28      221.46     11.31 o 
   4   1   7      467.80      448.76     19.66 o 
   5   1   7      103.05      110.09     12.05 o 
   6   1   7       22.80       28.52      4.62 o 
  -6   2   7      170.23      168.36     17.69 o 
  -5   2   7       30.68       29.35      5.10 o 
  -4   2   7       81.41       96.95      9.61 o 
  -3   2   7      658.05      627.31     19.63 o 
  -2   2   7       31.30       36.78      4.55 o 
  -1   2   7      816.35      824.78     15.41 o 
   0   2   7      343.04      346.11      8.25 o 
   1   2   7     2293.42     2346.90     27.22 o 
   2   2   7     1216.31     1209.47     26.05 o 
   3   2   7     1205.04     1276.12     36.89 o 
   4   2   7       74.00       77.79      9.43 o 
   5   2   7      388.95      403.48     20.54 o 
   6   2   7      713.31      694.08     30.28 o 
  -5   3   7      208.57      205.94     16.24 o 
  -4   3   7      392.42      386.45     16.88 o 
  -3   3   7      405.85      432.38     18.00 o 
  -2   3   7      804.07      795.03     20.06 o 
  -1   3   7     1450.18     1504.78     21.70 o 
   0   3   7      413.64      410.35     18.80 o 
   1   3   7      124.81      120.53      4.98 o 
   2   3   7      372.23      423.66     14.33 o 
   3   3   7      189.12      173.98      9.57 o 
   4   3   7      203.17      199.59     13.06 o 
   5   3   7      380.67      414.47     18.80 o 
  -5   4   7       41.76       35.02      5.47 o 
  -4   4   7       80.54       75.21      8.10 o 
  -3   4   7        7.60        6.97      1.23 o 
  -2   4   7       49.10       46.89      5.16 o 
  -1   4   7      385.08      386.90      8.73 o 
   0   4   7       86.63       82.31      6.84 o 
   1   4   7     1121.04     1154.91     27.59 o 
   2   4   7      330.44      364.74     11.28 o 
   3   4   7       61.56       68.69      6.24 o 
   4   4   7      206.26      212.47     12.67 o 
   5   4   7      488.13      509.20     22.74 o 
  -4   5   7      202.55      194.12     12.76 o 
  -3   5   7      176.21      164.50     10.24 o 
  -2   5   7        6.42        5.31      1.35 o 
  -1   5   7      231.63      225.09     10.32 o 
   0   5   7       78.56       67.20      8.08 o 
   1   5   7      282.95      276.06     15.66 o 
   2   5   7      131.52      130.57      9.02 o 
   3   5   7      304.34      268.95     11.63 o 
   4   5   7      118.96      120.10      8.29 o 
  -4   6   7        6.21        0.13      4.22 o 
  -3   6   7      291.98      298.48     12.97 o 
  -2   6   7       24.30       20.02      3.97 o 
  -1   6   7       10.65        7.67      1.36 o 
   0   6   7      125.66      120.47     12.07 o 
   1   6   7      158.39      175.07     12.69 o 
   2   6   7      169.03      172.34     10.33 o 
   3   6   7        9.22        6.31      2.25 o 
  -2   7   7      586.31      604.77     20.63 o 
  -1   7   7      541.73      549.11     22.06 o 
   0   7   7        9.93        6.15      1.86 o 
   1   7   7      103.76      115.64     17.09 o 
   2   7   7      126.56      110.24     11.65 o 
  -2  -7   8      210.35      215.33     10.42 o 
  -1  -7   8      205.36      245.99     25.97 o 
   0  -7   8      625.37      636.12     36.10 o 
   1  -7   8       35.44       20.56      6.85 o 
   2  -7   8      232.23      205.66     24.95 o 
  -3  -6   8      164.18      182.37     11.44 o 
  -2  -6   8      201.14      212.64     14.89 o 
  -1  -6   8       90.72       78.57      4.47 o 
   0  -6   8      135.80      145.46     22.98 o 
   1  -6   8       26.50       22.76     12.19 o 
   2  -6   8      273.65      252.33     26.69 o 
   3  -6   8        4.61        3.45      1.47 o 
  -4  -5   8      368.29      364.92     18.80 o 
  -3  -5   8      206.66      208.59     17.32 o 
  -2  -5   8        7.87        7.39      1.70 o 
  -1  -5   8       72.40       69.36      7.09 o 
   0  -5   8      101.53       97.21     11.78 o 
   1  -5   8       51.11       55.12     11.96 o 
   2  -5   8      483.61      508.15     14.35 o 
   3  -5   8       90.30       83.21      9.27 o 
   4  -5   8      158.51      164.44      9.36 o 
  -5  -4   8      263.94      277.66     18.80 o 
  -4  -4   8       33.06       27.14      3.71 o 
  -3  -4   8       16.18       13.66      5.14 o 
  -2  -4   8      691.08      742.71     21.33 o 
  -1  -4   8      163.48      159.77      7.59 o 
   0  -4   8       38.53       35.87      3.69 o 
   1  -4   8       89.49       83.43      4.44 o 
   2  -4   8      343.48      377.71     12.63 o 
   3  -4   8       12.93       12.83      2.31 o 
   4  -4   8      900.13      905.59     29.77 o 
   5  -4   8      277.19      268.91     29.54 o 
  -5  -3   8       82.24       72.44     16.42 o 
  -4  -3   8      502.43      529.00     19.39 o 
  -3  -3   8      254.28      257.17     11.81 o 
  -2  -3   8      342.55      361.34     13.09 o 
  -1  -3   8      114.76      115.14      5.09 o 
   0  -3   8     1379.92     1424.31     22.84 o 
   1  -3   8     2140.32     2297.26     38.93 o 
   2  -3   8      415.89      445.03     10.17 o 
   3  -3   8       48.36       44.32      4.68 o 
   4  -3   8      267.43      278.83     17.10 o 
   5  -3   8       82.87       82.64      5.78 o 
  -6  -2   8       75.04       68.66     10.05 o 
  -5  -2   8       22.01       18.64      4.04 o 
  -4  -2   8        0.77       -0.64      1.35 o 
  -3  -2   8       88.02       74.98      6.81 o 
  -2  -2   8      473.15      500.22     13.88 o 
  -1  -2   8      397.31      428.01     12.35 o 
   0  -2   8      230.71      231.04      8.85 o 
   1  -2   8      546.83      563.62     12.32 o 
   2  -2   8       51.88       55.10      5.09 o 
   3  -2   8       38.26       38.05      4.02 o 
   4  -2   8      728.02      796.35     32.69 o 
   5  -2   8      255.66      246.38     12.26 o 
  -6  -1   8     1120.59     1162.70     41.56 o 
  -5  -1   8       50.64       53.45      8.66 o 
  -4  -1   8       34.70       32.72      5.76 o 
  -3  -1   8      395.64      392.12     13.65 o 
  -2  -1   8      536.82      576.82     15.23 o 
  -1  -1   8      122.45      130.42      6.28 o 
   0  -1   8     5558.49     5512.61     50.99 o 
   1  -1   8     3128.37     3177.50     35.16 o 
   2  -1   8      394.96      388.12     10.92 o 
   3  -1   8      654.49      662.56     15.72 o 
   4  -1   8      153.10      144.50      9.27 o 
   5  -1   8       62.72       58.18      7.33 o 
   6  -1   8       14.57       15.90      3.00 o 
  -6   0   8       74.72       73.58     11.93 o 
  -5   0   8       45.82       45.87      9.45 o 
  -4   0   8        0.01        1.41      2.17 o 
  -3   0   8        0.26       -0.44      0.87 o 
  -2   0   8      115.14      130.21      8.62 o 
  -1   0   8      161.12      169.09      7.83 o 
   0   0   8      229.23      239.29      8.09 o 
   1   0   8      414.83      424.89     12.57 o 
   2   0   8      558.08      565.10     14.59 o 
   3   0   8        0.53       -0.38      0.74 o 
   4   0   8       74.41       76.03      8.86 o 
   5   0   8      250.97      234.16     15.68 o 
   6   0   8      212.47      229.44     16.91 o 
  -6   1   8     1121.48     1051.87     40.21 o 
  -5   1   8       50.47       42.93      7.24 o 
  -4   1   8       34.94       40.83      7.03 o 
  -3   1   8      395.39      410.89     15.79 o 
  -2   1   8      536.48      564.73     15.21 o 
  -1   1   8      122.94      140.63      7.06 o 
   0   1   8     5558.45     5584.02     51.06 o 
   1   1   8     3128.62     3169.27     39.96 o 
   2   1   8      395.30      390.18     10.69 o 
   3   1   8      654.40      648.65     20.10 o 
   4   1   8      153.14      151.19     13.65 o 
   5   1   8       62.71       54.26      7.77 o 
   6   1   8       14.51        8.87      2.26 o 
  -6   2   8       75.13       55.44      9.97 o 
  -5   2   8       21.92       11.78      3.30 o 
  -4   2   8        0.78        3.24      1.53 o 
  -3   2   8       88.09       85.48      9.93 o 
  -2   2   8      473.64      513.22     16.01 o 
  -1   2   8      397.18      426.61     12.99 o 
   0   2   8      230.86      235.92      7.31 o 
   1   2   8      546.89      567.66     19.67 o 
   2   2   8       51.96       53.46      8.51 o 
   3   2   8       38.33       38.31      5.05 o 
   4   2   8      728.06      779.19     27.80 o 
   5   2   8      255.85      253.95     20.28 o 
  -5   3   8       82.36       71.52      9.07 o 
  -4   3   8      501.64      496.49     19.54 o 
  -3   3   8      254.07      256.84     12.57 o 
  -2   3   8      342.09      356.00     13.16 o 
  -1   3   8      114.43      111.45      6.19 o 
   0   3   8     1380.53     1435.76     18.47 o 
   1   3   8     2142.72     2263.25     35.23 o 
   2   3   8      415.34      414.75     14.76 o 
   3   3   8       48.27       49.24      6.29 o 
   4   3   8      267.70      266.37     15.94 o 
   5   3   8       82.90       57.96     10.99 o 
  -5   4   8      264.26      275.59     23.15 o 
  -4   4   8       32.97       26.88      3.46 o 
  -3   4   8       16.14       10.63      1.62 o 
  -2   4   8      691.26      713.56     22.74 o 
  -1   4   8      163.66      167.15      8.26 o 
   0   4   8       38.47       40.57      3.83 o 
   1   4   8       89.54       81.85      8.23 o 
   2   4   8      343.41      356.69     12.53 o 
   3   4   8       12.93        9.81      1.92 o 
   4   4   8      899.90      874.60     24.09 o 
   5   4   8      276.91      281.74     17.15 o 
  -4   5   8      368.24      347.40     16.85 o 
  -3   5   8      206.73      218.63     11.86 o 
  -2   5   8        7.91        2.85      2.10 o 
  -1   5   8       72.25       64.04      5.83 o 
   0   5   8      101.21      105.67     10.80 o 
   1   5   8       51.27       60.11      6.99 o 
   2   5   8      482.89      483.29     27.48 o 
   3   5   8       90.14       87.59      6.61 o 
   4   5   8      158.48      170.88     10.40 o 
  -3   6   8      164.18      167.09     10.05 o 
  -2   6   8      201.02      191.45      8.77 o 
  -1   6   8       90.91       84.01      6.11 o 
   0   6   8      135.64      138.40     18.36 o 
   1   6   8       26.48       16.27      9.98 o 
   2   6   8      273.74      277.24     15.23 o 
   3   6   8        4.61        2.47      1.50 o 
  -2   7   8      210.55      224.87     13.16 o 
  -1   7   8      205.11      216.52     10.92 o 
   0   7   8      625.57      651.47     26.64 o 
   1   7   8       35.16       31.99      4.99 o 
   2   7   8      232.28      227.14     12.28 o 
  -1  -7   9      862.15      917.10     44.22 o 
   0  -7   9       60.58       56.41     12.76 o 
   1  -7   9      325.93      290.47     29.94 o 
  -3  -6   9       24.04       24.41      3.37 o 
  -2  -6   9       75.23       87.95      6.26 o 
  -1  -6   9      274.81      290.37     14.55 o 
   0  -6   9      174.25      174.89     35.41 o 
   1  -6   9      400.73      362.60     28.78 o 
   2  -6   9      361.22      417.72     32.36 o 
   3  -6   9      265.93      261.99     12.26 o 
  -4  -5   9      144.91      136.57     19.70 o 
  -3  -5   9       38.45       13.60      8.68 o 
  -2  -5   9      220.99      210.25     10.94 o 
  -1  -5   9      615.29      629.44     15.38 o 
   0  -5   9      158.15      149.11     23.45 o 
   1  -5   9      493.18      528.43     29.79 o 
   2  -5   9      142.47      141.45      7.39 o 
   3  -5   9       30.98       32.50      3.82 o 
   4  -5   9       14.30       14.01      5.55 o 
  -5  -4   9       47.23       38.91      6.26 o 
  -4  -4   9      183.19      177.32     13.41 o 
  -3  -4   9       40.21       39.83      4.41 o 
  -2  -4   9       12.29       12.19      2.23 o 
  -1  -4   9      161.49      161.48      8.36 o 
   0  -4   9      697.84      694.74     19.63 o 
   1  -4   9      620.50      630.83     14.98 o 
   2  -4   9      561.24      576.19     16.50 o 
   3  -4   9      291.58      278.07      8.66 o 
   4  -4   9       80.12       68.71      8.10 o 
  -5  -3   9      983.66     1045.05     36.53 o 
  -4  -3   9     1046.88      993.67     49.21 o 
  -3  -3   9      275.10      280.19     12.28 o 
  -2  -3   9      571.29      571.49     17.51 o 
  -1  -3   9      462.37      449.55     11.47 o 
   0  -3   9      574.30      607.34     15.85 o 
   1  -3   9      514.31      505.86     13.09 o 
   2  -3   9      961.28      978.32     16.55 o 
   3  -3   9      156.00      141.72      7.84 o 
   4  -3   9       11.96        9.03      2.54 o 
   5  -3   9       97.61       98.20     27.20 o 
  -5  -2   9      353.59      372.68     20.67 o 
  -4  -2   9      234.65      218.34     13.18 o 
  -3  -2   9      208.69      213.10     10.54 o 
  -2  -2   9      502.15      499.03     14.36 o 
  -1  -2   9     1540.99     1578.10     28.90 o 
   0  -2   9     1459.96     1475.12     34.00 o 
   1  -2   9      627.04      623.47     18.75 o 
   2  -2   9     2202.75     2228.00     54.63 o 
   3  -2   9       16.50       13.49      1.89 o 
   4  -2   9      282.86      312.14     18.68 o 
   5  -2   9      407.85      429.55     15.54 o 
  -6  -1   9      338.13      340.99     25.95 o 
  -5  -1   9      993.93     1000.11     35.87 o 
  -4  -1   9      226.30      226.36     16.48 o 
  -3  -1   9      264.88      266.58     11.30 o 
  -2  -1   9      751.28      821.74     19.17 o 
  -1  -1   9      963.47     1023.52     20.35 o 
   0  -1   9      199.50      227.25     10.11 o 
   1  -1   9      200.43      202.90      7.56 o 
   2  -1   9      603.15      640.68     16.48 o 
   3  -1   9      297.30      309.02     13.97 o 
   4  -1   9       14.32       12.03      2.07 o 
   5  -1   9       30.07       28.13      4.21 o 
  -6   0   9      186.87      200.01     19.53 o 
  -5   0   9       16.10        8.98      2.97 o 
  -4   0   9       40.62       32.46      7.04 o 
  -3   0   9       22.54       24.04      3.60 o 
  -2   0   9     1459.62     1510.40     27.25 o 
  -1   0   9     3239.34     3292.87     41.51 o 
   0   0   9      725.69      717.41     16.87 o 
   1   0   9      362.65      371.70     12.19 o 
   2   0   9     4895.74     5160.62     56.45 o 
   3   0   9      219.73      264.16     10.98 o 
   4   0   9      273.55      259.99     14.73 o 
   5   0   9      260.37      232.53     15.61 o 
  -6   1   9      338.26      319.99     23.90 o 
  -5   1   9      994.19      991.80     36.15 o 
  -4   1   9      226.00      232.93     16.46 o 
  -3   1   9      265.31      263.86     13.05 o 
  -2   1   9      750.92      766.65     18.87 o 
  -1   1   9      964.19     1007.04     20.59 o 
   0   1   9      199.39      193.39      8.41 o 
   1   1   9      200.60      209.10     12.29 o 
   2   1   9      602.71      622.35     14.76 o 
   3   1   9      297.11      309.62     13.52 o 
   4   1   9       14.29        7.06      2.00 o 
   5   1   9       29.98       20.31      6.67 o 
  -5   2   9      354.13      356.18     18.13 o 
  -4   2   9      234.66      233.96     15.62 o 
  -3   2   9      209.08      214.19     11.94 o 
  -2   2   9      502.20      503.91     16.38 o 
  -1   2   9     1542.24     1567.40     28.62 o 
   0   2   9     1458.89     1513.78     32.35 o 
   1   2   9      626.87      643.10     19.21 o 
   2   2   9     2201.80     2316.10     55.15 o 
   3   2   9       16.49       14.69      3.52 o 
   4   2   9      282.77      287.25     18.52 o 
   5   2   9      408.25      418.14     21.30 o 
  -5   3   9      983.42      995.02     31.37 o 
  -4   3   9     1046.65     1039.48     29.79 o 
  -3   3   9      274.91      270.16     13.17 o 
  -2   3   9      572.70      588.21     17.79 o 
  -1   3   9      463.25      465.96     13.66 o 
   0   3   9      574.11      594.47     13.92 o 
   1   3   9      514.80      516.38     23.37 o 
   2   3   9      961.63      955.40     27.37 o 
   3   3   9      156.21      162.12     11.11 o 
   4   3   9       11.83       11.49      1.93 o 
   5   3   9       97.50       98.75     11.98 o 
  -5   4   9       47.31       47.22      8.50 o 
  -4   4   9      183.30      178.85     12.72 o 
  -3   4   9       40.34       37.15      4.53 o 
  -2   4   9       12.30        9.64      1.79 o 
  -1   4   9      161.47      166.62     13.10 o 
   0   4   9      697.63      704.61     20.29 o 
   1   4   9      620.47      622.43     21.03 o 
   2   4   9      561.68      538.78     17.56 o 
   3   4   9      291.25      312.25     14.62 o 
   4   4   9       80.37       81.34      8.87 o 
  -4   5   9      144.94      128.82     11.23 o 
  -3   5   9       38.56       24.50      7.24 o 
  -2   5   9      220.46      237.18     11.14 o 
  -1   5   9      614.85      629.03     20.89 o 
   0   5   9      157.90      173.73      9.27 o 
   1   5   9      493.61      496.55     30.49 o 
   2   5   9      142.39      122.87     17.54 o 
   3   5   9       30.75       27.44      4.13 o 
   4   5   9       14.23       13.04      4.26 o 
  -3   6   9       24.09       13.22      4.84 o 
  -2   6   9       75.37       81.88      6.96 o 
  -1   6   9      274.63      288.68     13.39 o 
   0   6   9      174.32      168.26     13.02 o 
   1   6   9      400.74      386.93     18.07 o 
   2   6   9      361.04      362.83     27.23 o 
   3   6   9      266.18      279.62     30.10 o 
  -1   7   9      861.87      885.68     22.41 o 
   0   7   9       60.44       44.82      6.66 o 
   1   7   9      326.40      336.03     17.76 o 
   0  -7  10      329.65      358.53     29.70 o 
  -3  -6  10      903.17      956.72     37.92 o 
  -2  -6  10       64.76       70.18      7.02 o 
  -1  -6  10      517.30      530.93     14.82 o 
   0  -6  10       14.94       11.50      4.94 o 
   1  -6  10      143.06      123.75     18.59 o 
   2  -6  10      323.12      294.97     29.68 o 
  -4  -5  10       47.76       50.07     10.79 o 
  -3  -5  10       34.23       25.50     10.55 o 
  -2  -5  10       45.02       50.48      6.01 o 
  -1  -5  10      766.55      798.21     18.35 o 
   0  -5  10      111.66      131.18     24.39 o 
   1  -5  10       64.02       59.55     21.57 o 
   2  -5  10       12.84       10.48      1.62 o 
   3  -5  10      207.67      199.11     11.83 o 
  -4  -4  10      275.58      305.08     14.96 o 
  -3  -4  10      898.04      896.80     23.25 o 
  -2  -4  10       39.77       41.57      4.40 o 
  -1  -4  10      180.53      182.61      9.60 o 
   0  -4  10      118.74      107.26      6.13 o 
   1  -4  10      214.58      198.83     11.57 o 
   2  -4  10      166.39      153.74      8.76 o 
   3  -4  10      149.89      149.17      6.37 o 
   4  -4  10       26.34       13.26      2.17 o 
  -5  -3  10       50.55       62.18      9.17 o 
  -4  -3  10      419.03      420.27     17.45 o 
  -3  -3  10       60.63       70.04      7.29 o 
  -2  -3  10      134.26      125.77      7.58 o 
  -1  -3  10     1183.07     1195.32     21.30 o 
   0  -3  10      193.33      200.55      6.91 o 
   1  -3  10       10.15       10.16      1.52 o 
   2  -3  10       32.02       42.48      3.35 o 
   3  -3  10      124.05      124.43     10.25 o 
   4  -3  10      328.41      316.48     20.44 o 
   5  -3  10       21.22       19.05      5.52 o 
  -5  -2  10       76.62       66.85      9.57 o 
  -4  -2  10      119.73      125.90     11.31 o 
  -3  -2  10       91.14       94.19      8.80 o 
  -2  -2  10       84.38       81.21      6.65 o 
  -1  -2  10      478.90      457.71     13.13 o 
   0  -2  10      166.79      170.95     10.82 o 
   1  -2  10      448.00      439.03     23.02 o 
   2  -2  10      146.49      155.74      7.21 o 
   3  -2  10      317.53      321.68     12.22 o 
   4  -2  10       61.22       50.89      9.68 o 
   5  -2  10      267.32      268.26     12.18 o 
  -5  -1  10      719.49      722.62     40.56 o 
  -4  -1  10      132.67      147.85     14.63 o 
  -3  -1  10      156.60      156.40     10.84 o 
  -2  -1  10      542.19      542.64     15.90 o 
  -1  -1  10     1064.83     1041.56     21.53 o 
   0  -1  10      232.98      232.01      9.26 o 
   1  -1  10       49.96       44.09      4.02 o 
   2  -1  10     1589.92     1663.59     28.92 o 
   3  -1  10      175.37      188.20     10.17 o 
   4  -1  10       19.97       18.46      3.33 o 
   5  -1  10       17.10       12.80      3.17 o 
  -5   0  10       89.72       56.49     14.21 o 
  -4   0  10        0.04        0.20      1.38 o 
  -3   0  10        4.35        4.09      1.19 o 
  -2   0  10        0.00        0.82      0.86 o 
  -1   0  10      658.33      717.51     17.83 o 
   0   0  10      194.95      232.99      9.54 o 
   1   0  10     1270.23     1331.72     25.69 o 
   2   0  10      408.04      395.05     13.06 o 
   3   0  10      605.16      654.17     22.07 o 
   4   0  10      130.80      106.89      9.52 o 
   5   0  10      155.86      148.46     15.30 o 
  -5   1  10      720.02      755.31     31.36 o 
  -4   1  10      132.17      146.00     12.94 o 
  -3   1  10      156.68      147.21     11.74 o 
  -2   1  10      541.83      525.89     19.50 o 
  -1   1  10     1065.30     1074.77     22.25 o 
   0   1  10      232.64      233.80      9.74 o 
   1   1  10       49.97       49.69      5.22 o 
   2   1  10     1590.61     1617.80     26.89 o 
   3   1  10      175.84      161.41     14.88 o 
   4   1  10       19.95       17.29      4.67 o 
   5   1  10       17.12       10.58      3.58 o 
  -5   2  10       76.72       68.21      8.54 o 
  -4   2  10      119.81      106.80     10.69 o 
  -3   2  10       91.20       73.39      7.63 o 
  -2   2  10       84.32       74.82      7.39 o 
  -1   2  10      478.96      518.82     15.84 o 
   0   2  10      166.24      178.39      9.05 o 
   1   2  10      448.48      448.86     14.99 o 
   2   2  10      146.46      163.81     15.40 o 
   3   2  10      317.44      304.37     14.60 o 
   4   2  10       61.16       57.23      6.76 o 
   5   2  10      267.21      289.37     18.08 o 
  -5   3  10       50.77       49.09      8.26 o 
  -4   3  10      418.83      414.63     18.31 o 
  -3   3  10       60.54       48.65      5.81 o 
  -2   3  10      133.94      148.31     11.80 o 
  -1   3  10     1185.62     1206.57     24.98 o 
   0   3  10      193.67      195.25      8.47 o 
   1   3  10       10.21       14.23      1.82 o 
   2   3  10       32.12       33.18      5.23 o 
   3   3  10      124.44      129.83     13.18 o 
   4   3  10      328.22      330.45     16.50 o 
   5   3  10       21.09       16.28      3.59 o 
  -4   4  10      275.50      253.77     19.68 o 
  -3   4  10      898.39      887.67     25.30 o 
  -2   4  10       39.66       38.54      4.63 o 
  -1   4  10      180.77      178.45     11.17 o 
   0   4  10      118.46      121.89      9.39 o 
   1   4  10      214.45      214.09     11.62 o 
   2   4  10      166.38      152.80      9.96 o 
   3   4  10      149.53      143.29     10.30 o 
   4   4  10       26.32       25.61      8.53 o 
  -4   5  10       47.66       29.72      5.14 o 
  -3   5  10       34.21       25.49      3.21 o 
  -2   5  10       45.04       31.82      4.06 o 
  -1   5  10      766.84      764.61     31.00 o 
   0   5  10      111.78      111.25      6.71 o 
   1   5  10       63.74       61.21     13.21 o 
   2   5  10       12.91        9.30      4.22 o 
   3   5  10      207.38      204.52     11.60 o 
  -3   6  10      903.71      910.08     31.69 o 
  -2   6  10       64.73       63.17      7.82 o 
  -1   6  10      517.84      525.97     16.83 o 
   0   6  10       15.00       14.58      7.51 o 
   1   6  10      143.22      123.19     10.17 o 
   2   6  10      323.03      280.95     29.61 o 
   0   7  10      329.20      306.24     19.71 o 
  -2  -6  11       25.05       33.29      5.64 o 
  -1  -6  11      421.86      403.54     15.84 o 
   0  -6  11      230.91      205.50     24.51 o 
   1  -6  11       44.73       26.76     18.76 o 
   2  -6  11      546.09      607.47     36.96 o 
  -3  -5  11       32.20       21.98      6.10 o 
  -2  -5  11      306.85      316.54     13.92 o 
  -1  -5  11        0.45       -0.47      1.44 o 
   0  -5  11      240.84      255.62      8.79 o 
   1  -5  11       10.95       10.92      2.07 o 
   2  -5  11      258.77      252.40     13.67 o 
   3  -5  11       14.77       11.97      2.54 o 
  -4  -4  11      343.93      367.50     18.41 o 
  -3  -4  11      260.90      281.44     12.63 o 
  -2  -4  11       17.11       18.47      2.30 o 
  -1  -4  11      887.40      877.25     23.69 o 
   0  -4  11      238.32      234.45     11.24 o 
   1  -4  11      165.10      149.78      7.98 o 
   2  -4  11      428.06      414.52     14.79 o 
   3  -4  11      132.76      147.90      7.88 o 
   4  -4  11       99.57      102.79      7.76 o 
  -5  -3  11      142.15      161.91     16.08 o 
  -4  -3  11       59.28       54.25      6.97 o 
  -3  -3  11      350.91      343.62     14.50 o 
  -2  -3  11      431.33      469.58     15.32 o 
  -1  -3  11       73.18       69.69      4.71 o 
   0  -3  11      174.44      180.39      7.89 o 
   1  -3  11       13.72       14.29      1.42 o 
   2  -3  11        2.01        1.25      0.96 o 
   3  -3  11        0.63       -0.19      1.04 o 
   4  -3  11       63.37       75.12      8.19 o 
  -5  -2  11      830.17      792.34     32.20 o 
  -4  -2  11      337.50      363.96     16.61 o 
  -3  -2  11      153.00      149.04     11.97 o 
  -2  -2  11      257.40      264.40     14.53 o 
  -1  -2  11      802.37      801.67     23.28 o 
   0  -2  11      226.98      224.82     10.60 o 
   1  -2  11      465.80      489.66     14.78 o 
   2  -2  11       48.63       46.86      4.20 o 
   3  -2  11      566.83      586.97     17.68 o 
   4  -2  11      186.00      186.45     13.18 o 
   5  -2  11        2.93       -0.94      2.13 o 
  -5  -1  11       51.22       31.61     11.21 o 
  -4  -1  11      192.31      215.48     16.56 o 
  -3  -1  11      312.26      306.30     13.37 o 
  -2  -1  11      330.77      339.71     12.84 o 
  -1  -1  11      398.60      402.19     13.44 o 
   0  -1  11       14.13       10.27      3.18 o 
   1  -1  11        0.88        2.36      0.78 o 
   2  -1  11      160.86      153.66      9.41 o 
   3  -1  11      155.27      146.44     10.17 o 
   4  -1  11      213.76      225.05     15.29 o 
   5  -1  11       32.74       28.78      4.13 o 
  -5   0  11      728.47      749.51     32.42 o 
  -4   0  11      104.57      115.56     13.27 o 
  -3   0  11       29.67       27.21      4.68 o 
  -2   0  11     1454.69     1613.11     30.48 o 
  -1   0  11      253.95      282.83     11.19 o 
   0   0  11      160.01      172.14      9.06 o 
   1   0  11       35.06       33.81      4.46 o 
   2   0  11        0.91        1.90      1.46 o 
   3   0  11        1.52        0.32      1.35 o 
   4   0  11       13.12        5.97      4.50 o 
   5   0  11        3.17        1.73      1.55 o 
  -5   1  11       51.21       40.41      9.24 o 
  -4   1  11      192.31      209.33     14.48 o 
  -3   1  11      312.38      289.29     16.04 o 
  -2   1  11      330.53      334.24     13.98 o 
  -1   1  11      398.97      403.44     13.48 o 
   0   1  11       14.10       11.84      1.96 o 
   1   1  11        0.88       -0.94      0.94 o 
   2   1  11      160.62      154.65      8.95 o 
   3   1  11      155.51      174.10     16.48 o 
   4   1  11      213.70      198.24     13.09 o 
   5   1  11       32.76       26.55      3.30 o 
  -5   2  11      830.07      779.53     28.05 o 
  -4   2  11      337.50      352.97     21.37 o 
  -3   2  11      153.22      140.22     11.62 o 
  -2   2  11      257.66      273.03     12.70 o 
  -1   2  11      802.16      795.05     22.07 o 
   0   2  11      226.83      233.80     10.66 o 
   1   2  11      466.40      481.43     16.36 o 
   2   2  11       48.65       44.23      3.25 o 
   3   2  11      566.77      572.88     24.64 o 
   4   2  11      185.81      194.14     13.30 o 
   5   2  11        2.93        5.42      1.89 o 
  -5   3  11      142.05      156.01     14.11 o 
  -4   3  11       59.30       57.23      8.73 o 
  -3   3  11      351.76      363.61     23.54 o 
  -2   3  11      432.22      412.29     15.34 o 
  -1   3  11       73.17       69.25      6.37 o 
   0   3  11      174.09      177.92      8.57 o 
   1   3  11       13.74       10.75      2.23 o 
   2   3  11        1.99        1.59      1.28 o 
   3   3  11        0.65        0.38      2.19 o 
   4   3  11       63.34       61.96      8.33 o 
  -4   4  11      343.70      348.26     17.67 o 
  -3   4  11      261.13      274.10     16.52 o 
  -2   4  11       17.16       15.83      2.37 o 
  -1   4  11      887.25      894.92     27.60 o 
   0   4  11      237.92      240.88     17.83 o 
   1   4  11      165.40      162.85      8.08 o 
   2   4  11      427.89      411.81     16.35 o 
   3   4  11      132.94      135.00     10.72 o 
   4   4  11       99.63      108.90     10.42 o 
  -3   5  11       32.26       27.20      5.14 o 
  -2   5  11      306.82      321.94     13.68 o 
  -1   5  11        0.46        2.68      2.02 o 
   0   5  11      240.48      244.05     15.70 o 
   1   5  11       10.99       10.77      1.91 o 
   2   5  11      258.96      261.78     37.52 o 
   3   5  11       14.80        8.91      4.46 o 
  -2   6  11       25.00       17.28      3.55 o 
  -1   6  11      421.92      428.91     15.22 o 
   0   6  11      230.64      232.37     15.95 o 
   1   6  11       44.79       34.51      5.43 o 
   2   6  11      546.30      542.40     35.89 o 
  -2  -6  12       44.31       48.20      5.35 o 
  -1  -6  12       93.38       94.28      8.19 o 
   0  -6  12      371.23      378.03     30.53 o 
   1  -6  12      252.26      264.75     29.18 o 
  -3  -5  12      521.93      535.59     28.50 o 
  -2  -5  12      217.58      216.55     12.15 o 
  -1  -5  12       47.71       47.31      7.53 o 
   0  -5  12        6.83        7.81      1.83 o 
   1  -5  12      166.57      143.08      7.09 o 
   2  -5  12       50.56       58.07      9.81 o 
   3  -5  12       20.65       19.66      5.20 o 
  -4  -4  12      598.70      558.55     24.31 o 
  -3  -4  12        8.57        6.70      1.52 o 
  -2  -4  12       32.41       22.93      6.65 o 
  -1  -4  12      163.43      165.88     10.02 o 
   0  -4  12      184.47      188.14      9.64 o 
   1  -4  12       76.67       76.43      5.86 o 
   2  -4  12        0.44       -0.23      1.19 o 
   3  -4  12      135.70      142.90      7.18 o 
   4  -4  12       83.39      105.59      8.92 o 
  -4  -3  12      159.05      158.08     13.27 o 
  -3  -3  12      149.93      141.88     10.26 o 
  -2  -3  12       58.03       66.70      6.36 o 
  -1  -3  12      638.83      686.50     30.07 o 
   0  -3  12      184.23      197.98      8.37 o 
   1  -3  12       96.34       92.56      5.39 o 
   2  -3  12       83.74       82.05      6.34 o 
   3  -3  12      162.97      154.86     10.63 o 
   4  -3  12       11.44        9.93      4.60 o 
  -5  -2  12      250.29      224.75     20.01 o 
  -4  -2  12      279.37      292.20     18.43 o 
  -3  -2  12      208.29      238.08     12.30 o 
  -2  -2  12      175.82      185.99     10.91 o 
  -1  -2  12        5.75        2.94      0.98 o 
   0  -2  12      134.39      147.97      7.97 o 
   1  -2  12      214.89      212.68      9.25 o 
   2  -2  12      433.14      438.60     14.24 o 
   3  -2  12      446.87      423.53     18.99 o 
   4  -2  12       23.21       22.51      5.64 o 
  -5  -1  12       86.36       95.35     12.27 o 
  -4  -1  12       93.25       97.82     12.11 o 
  -3  -1  12       22.38       24.11      3.76 o 
  -2  -1  12      246.23      240.15     11.38 o 
  -1  -1  12      952.23      977.28     22.61 o 
   0  -1  12      193.40      190.13     10.15 o 
   1  -1  12       63.74       52.04      5.81 o 
   2  -1  12       31.98       27.37      3.72 o 
   3  -1  12      190.55      186.24     13.12 o 
   4  -1  12        7.41        3.69      3.63 o 
   5  -1  12        3.71        9.58      2.59 o 
  -5   0  12      841.82      875.36     34.80 o 
  -4   0  12        1.03        2.14      1.52 o 
  -3   0  12      222.07      242.27     14.39 o 
  -2   0  12      171.22      181.39     12.13 o 
  -1   0  12      290.23      289.06     11.74 o 
   0   0  12      357.78      374.88     13.51 o 
   1   0  12       45.90       50.46      6.36 o 
   2   0  12        0.88        2.05      1.67 o 
   3   0  12      437.31      440.14     15.04 o 
   4   0  12       19.81       13.07      2.95 o 
   5   0  12        0.24        0.55      3.72 o 
  -5   1  12       86.55       71.61     14.29 o 
  -4   1  12       93.45      104.50     10.67 o 
  -3   1  12       22.41       13.66      2.29 o 
  -2   1  12      246.07      234.56     12.08 o 
  -1   1  12      951.70      987.00     25.37 o 
   0   1  12      193.09      190.33      9.71 o 
   1   1  12       63.72       54.45      5.79 o 
   2   1  12       32.02       26.76      4.53 o 
   3   1  12      190.70      201.96     18.34 o 
   4   1  12        7.45        2.37      1.70 o 
   5   1  12        3.72        1.57      1.84 o 
  -5   2  12      250.32      227.21     20.22 o 
  -4   2  12      279.24      298.80     16.08 o 
  -3   2  12      208.48      214.07     12.91 o 
  -2   2  12      175.98      174.91     13.00 o 
  -1   2  12        5.68        3.17      1.09 o 
   0   2  12      134.48      137.03      9.41 o 
   1   2  12      214.94      209.69     11.24 o 
   2   2  12      433.66      412.15     16.64 o 
   3   2  12      447.49      430.94     21.41 o 
   4   2  12       23.11       17.41      2.79 o 
  -4   3  12      159.39      148.54     13.10 o 
  -3   3  12      149.97      155.22     14.97 o 
  -2   3  12       58.07       56.52     11.55 o 
  -1   3  12      638.69      700.35     22.34 o 
   0   3  12      184.26      159.54      8.88 o 
   1   3  12       96.60      100.74     12.45 o 
   2   3  12       83.73       51.75     10.02 o 
   3   3  12      163.00      165.99     12.57 o 
   4   3  12       11.42       10.78      3.01 o 
  -4   4  12      598.82      606.12     25.32 o 
  -3   4  12        8.60        6.62      1.87 o 
  -2   4  12       32.50       27.53      3.96 o 
  -1   4  12      163.58      165.37     11.12 o 
   0   4  12      184.30      187.30      7.86 o 
   1   4  12       76.38       73.29      8.59 o 
   2   4  12        0.42        0.43      1.65 o 
   3   4  12      135.64      150.56     26.86 o 
   4   4  12       83.31       81.01     17.99 o 
  -3   5  12      522.11      487.20     22.86 o 
  -2   5  12      217.95      225.11     19.36 o 
  -1   5  12       47.58       53.56      7.19 o 
   0   5  12        6.85        9.95      1.98 o 
   1   5  12      166.69      153.12     15.31 o 
   2   5  12       50.52       50.93     10.01 o 
   3   5  12       20.57       28.81      7.17 o 
  -2   6  12       44.31       31.78      4.56 o 
  -1   6  12       93.55      113.51      7.97 o 
   0   6  12      371.44      389.79     16.54 o 
   1   6  12      252.16      282.46     16.00 o 
  -1  -6  13      305.64      315.60     45.96 o 
   0  -6  13      118.07      131.55     19.73 o 
  -2  -5  13       34.02       23.94      7.29 o 
  -1  -5  13       31.18       23.21      3.15 o 
   0  -5  13      171.07      168.93      8.29 o 
   1  -5  13       59.14       64.76      5.35 o 
   2  -5  13      244.14      245.60     11.47 o 
  -3  -4  13       10.49        8.05      1.72 o 
  -2  -4  13      397.64      391.46     16.06 o 
  -1  -4  13      420.67      417.05     11.69 o 
   0  -4  13       40.79       33.45      9.81 o 
   1  -4  13       49.30       42.89      4.48 o 
   2  -4  13      120.57      110.52      9.18 o 
   3  -4  13      134.98      150.51      8.40 o 
  -4  -3  13      436.34      447.08     22.01 o 
  -3  -3  13      129.86      133.44     13.41 o 
  -2  -3  13      139.08      142.44      9.61 o 
  -1  -3  13      234.27      211.63     17.95 o 
   0  -3  13      192.24      187.90      8.75 o 
   1  -3  13      167.04      168.37      6.89 o 
   2  -3  13      208.75      220.62     11.48 o 
   3  -3  13       71.80       78.16      8.41 o 
   4  -3  13       19.91       22.17      9.61 o 
  -4  -2  13      101.17       89.32     11.48 o 
  -3  -2  13      105.43       86.92      9.01 o 
  -2  -2  13        5.23        7.43      2.32 o 
  -1  -2  13      372.09      398.63     14.02 o 
   0  -2  13       14.18       11.73      1.92 o 
   1  -2  13      113.43      112.33      7.06 o 
   2  -2  13      231.10      248.58     11.16 o 
   3  -2  13      144.14      133.90     10.13 o 
   4  -2  13      130.33      114.20     10.94 o 
  -5  -1  13       11.26        8.14      3.02 o 
  -4  -1  13      560.95      525.32     24.74 o 
  -3  -1  13       70.65       61.02      7.18 o 
  -2  -1  13       91.36       97.71      8.68 o 
  -1  -1  13      325.29      342.13     13.18 o 
   0  -1  13       98.51      103.41      8.51 o 
   1  -1  13       93.01      100.16      8.53 o 
   2  -1  13       77.70       72.62      8.58 o 
   3  -1  13      111.57      104.87      8.72 o 
   4  -1  13      116.26      117.56     11.98 o 
  -5   0  13      356.40      382.92     22.15 o 
  -4   0  13       12.31        8.50      2.23 o 
  -3   0  13       28.80       22.11      5.01 o 
  -2   0  13      506.91      527.79     17.49 o 
  -1   0  13       80.47       71.80      7.02 o 
   0   0  13       25.67       22.78      3.37 o 
   1   0  13       48.08       42.43      5.16 o 
   2   0  13       30.91       24.93      3.40 o 
   3   0  13       17.23       13.44      2.57 o 
   4   0  13        2.15        2.84      2.98 o 
  -5   1  13       11.22        6.18      2.52 o 
  -4   1  13      561.08      557.18     22.36 o 
  -3   1  13       70.76       67.43      8.15 o 
  -2   1  13       91.30       73.42     10.29 o 
  -1   1  13      325.37      335.96     14.42 o 
   0   1  13       98.13       99.46      9.15 o 
   1   1  13       93.29       97.28      9.40 o 
   2   1  13       77.71       93.30      8.25 o 
   3   1  13      111.42       97.51     11.61 o 
   4   1  13      116.15      127.80     16.19 o 
  -4   2  13      100.89       87.01     10.02 o 
  -3   2  13      105.44       90.09      9.32 o 
  -2   2  13        5.26        4.13      2.01 o 
  -1   2  13      372.16      377.89     18.07 o 
   0   2  13       14.09       10.59      2.92 o 
   1   2  13      113.66      124.01      9.28 o 
   2   2  13      230.99      209.18     12.26 o 
   3   2  13      144.06      120.40     13.16 o 
   4   2  13      130.36      111.88     16.98 o 
  -4   3  13      436.81      450.94     20.06 o 
  -3   3  13      129.73      120.80     10.73 o 
  -2   3  13      139.41      150.03      9.68 o 
  -1   3  13      234.68      228.50     15.03 o 
   0   3  13      192.15      206.99     10.38 o 
   1   3  13      167.08      168.76      9.40 o 
   2   3  13      208.89      214.13     14.99 o 
   3   3  13       71.78       68.50      9.39 o 
   4   3  13       19.92       23.23      8.89 o 
  -3   4  13       10.52       10.42      3.56 o 
  -2   4  13      397.89      374.71     15.38 o 
  -1   4  13      420.30      418.61     19.62 o 
   0   4  13       40.85       33.27      4.17 o 
   1   4  13       49.45       44.23      9.05 o 
   2   4  13      120.78      120.02      9.95 o 
   3   4  13      135.28      136.96     20.68 o 
  -2   5  13       33.95       21.60      4.08 o 
  -1   5  13       31.14       32.25      4.95 o 
   0   5  13      171.12      187.97     12.39 o 
   1   5  13       58.90       51.60      7.29 o 
   2   5  13      244.46      211.81     26.32 o 
  -1   6  13      305.07      307.65     26.26 o 
   0   6  13      117.98      116.92     16.63 o 
  -2  -5  14        9.50        5.53      2.06 o 
  -1  -5  14       62.75       55.28      9.27 o 
   0  -5  14      260.26      271.33     11.63 o 
   1  -5  14       21.28       18.55      3.60 o 
   2  -5  14       33.77       39.34      4.53 o 
  -3  -4  14       45.18       40.08      5.59 o 
  -2  -4  14      108.75      103.52      8.21 o 
  -1  -4  14      161.96      152.21      7.02 o 
   0  -4  14       18.64       18.04      2.63 o 
   1  -4  14       74.08       66.34      6.46 o 
   2  -4  14       25.74       20.45      2.45 o 
   3  -4  14       10.69       13.86      2.44 o 
  -4  -3  14       27.79       24.73      4.48 o 
  -3  -3  14       92.37       87.39      9.21 o 
  -2  -3  14        9.05        9.29      3.79 o 
  -1  -3  14      290.85      300.11     20.43 o 
   0  -3  14       36.52       38.04      5.13 o 
   1  -3  14       36.65       33.17      3.95 o 
   2  -3  14       48.44       41.78      8.19 o 
   3  -3  14      257.37      260.47     14.94 o 
  -4  -2  14      378.56      422.36     22.06 o 
  -3  -2  14       66.37       84.86      9.10 o 
  -2  -2  14      289.63      309.23     14.08 o 
  -1  -2  14      204.85      205.44     11.91 o 
   0  -2  14      128.50      114.77     11.31 o 
   1  -2  14       43.83       41.93      5.11 o 
   2  -2  14       79.52       80.52      7.05 o 
   3  -2  14       99.34      105.81      9.03 o 
   4  -2  14      335.21      347.08     20.72 o 
  -4  -1  14       13.98        8.29      2.84 o 
  -3  -1  14       36.09       42.34      8.98 o 
  -2  -1  14       31.46       25.34      3.99 o 
  -1  -1  14      126.44      137.14     10.47 o 
   0  -1  14        1.27        0.63      1.19 o 
   1  -1  14       36.64       22.38      3.58 o 
   2  -1  14      189.90      193.37     10.84 o 
   3  -1  14      405.61      415.30     17.14 o 
   4  -1  14        2.96        4.51      2.16 o 
  -4   0  14     1028.21     1023.25     36.57 o 
  -3   0  14        2.49        5.09      2.28 o 
  -2   0  14        1.22        1.49      1.24 o 
  -1   0  14       18.44       23.89      4.69 o 
   0   0  14      136.08      131.83     10.38 o 
   1   0  14      212.72      202.68     12.43 o 
   2   0  14        2.17        4.28      1.50 o 
   3   0  14       68.01       81.23      8.02 o 
   4   0  14      309.12      304.91     19.49 o 
  -4   1  14       13.91       12.37      3.32 o 
  -3   1  14       36.17       34.67      5.27 o 
  -2   1  14       31.35       31.06      5.17 o 
  -1   1  14      126.80      106.22      9.64 o 
   0   1  14        1.25        2.61      1.29 o 
   1   1  14       36.69       29.22      4.67 o 
   2   1  14      189.79      200.14     11.02 o 
   3   1  14      405.67      430.81     32.35 o 
   4   1  14        2.97        1.24      2.72 o 
  -4   2  14      378.76      406.86     19.07 o 
  -3   2  14       66.37       52.17      6.97 o 
  -2   2  14      288.98      285.74     14.15 o 
  -1   2  14      204.38      207.26     11.80 o 
   0   2  14      128.68      111.29      9.69 o 
   1   2  14       43.79       33.53      5.21 o 
   2   2  14       79.40       73.12      6.16 o 
   3   2  14       99.72      110.23     15.91 o 
   4   2  14      334.99      338.23     31.31 o 
  -4   3  14       27.81       17.64      5.13 o 
  -3   3  14       92.55       94.53      9.14 o 
  -2   3  14        9.04        7.31      1.54 o 
  -1   3  14      291.18      301.02     13.41 o 
   0   3  14       36.62       32.22      3.98 o 
   1   3  14       36.73       31.49      5.89 o 
   2   3  14       48.34       45.83     10.36 o 
   3   3  14      257.39      243.70     18.75 o 
  -3   4  14       45.23       27.28      5.89 o 
  -2   4  14      108.56       99.94      8.85 o 
  -1   4  14      161.94      155.56     11.06 o 
   0   4  14       18.74       16.42      2.71 o 
   1   4  14       74.31       68.55      6.25 o 
   2   4  14       25.59       20.47      6.56 o 
   3   4  14       10.69        7.88      3.47 o 
  -2   5  14        9.46       10.26      3.33 o 
  -1   5  14       62.77       53.94      7.43 o 
   0   5  14      260.30      268.06     22.62 o 
   1   5  14       21.25       17.84      4.75 o 
   2   5  14       33.71       15.71      4.31 o 
  -1  -5  15      155.21      149.69     10.55 o 
   0  -5  15       85.10       92.20      7.72 o 
  -2  -4  15      217.14      216.72     14.49 o 
  -1  -4  15       13.24       15.04      2.56 o 
   0  -4  15       30.17       24.20      3.03 o 
   1  -4  15      137.19      155.59     10.18 o 
   2  -4  15        7.84        7.45      1.65 o 
  -3  -3  15        5.95        4.92      3.70 o 
  -2  -3  15       91.67      100.83      8.87 o 
  -1  -3  15      218.94      238.21     14.45 o 
   0  -3  15      113.65      108.19     17.21 o 
   1  -3  15       65.73       66.73     10.26 o 
   2  -3  15      608.95      618.52     29.04 o 
   3  -3  15       95.22       97.67     16.50 o 
  -4  -2  15       15.55        5.49      2.69 o 
  -3  -2  15       80.99       83.69     11.98 o 
  -2  -2  15      157.79      166.76     11.82 o 
  -1  -2  15      250.68      277.47     13.66 o 
   0  -2  15      127.10      160.34     10.51 o 
   1  -2  15      259.33      276.15     12.36 o 
   2  -2  15      151.10      130.25      8.96 o 
   3  -2  15       92.78       98.44      8.59 o 
  -4  -1  15        7.97        5.70      2.02 o 
  -3  -1  15        3.11        8.10      1.86 o 
  -2  -1  15       21.65       22.68      3.69 o 
  -1  -1  15       40.53       38.70      5.16 o 
   0  -1  15      333.01      311.52     13.76 o 
   1  -1  15      105.85       87.08      7.97 o 
   2  -1  15      977.63      963.17     24.65 o 
   3  -1  15       28.24       26.93      4.53 o 
  -4   0  15       65.27       55.77     11.17 o 
  -3   0  15        9.30        3.32      2.98 o 
  -2   0  15       13.83       15.51      2.84 o 
  -1   0  15        2.90        4.24      1.55 o 
   0   0  15      325.68      319.56     13.76 o 
   1   0  15        1.62        2.29      2.29 o 
   2   0  15      383.82      421.30     18.00 o 
   3   0  15       69.43       65.89      7.11 o 
   4   0  15      284.36      274.91     29.65 o 
  -4   1  15        7.99        9.91      4.44 o 
  -3   1  15        3.11        1.97      2.26 o 
  -2   1  15       21.67       16.68      3.41 o 
  -1   1  15       40.60       33.57      5.11 o 
   0   1  15      332.89      318.94     15.30 o 
   1   1  15      105.91       94.98     11.44 o 
   2   1  15      976.95      997.83     26.39 o 
   3   1  15       28.15       25.38      3.10 o 
  -4   2  15       15.58       14.12      2.93 o 
  -3   2  15       81.00       81.17      9.18 o 
  -2   2  15      157.64      145.70     12.16 o 
  -1   2  15      250.74      258.49     13.20 o 
   0   2  15      127.11      127.36     10.97 o 
   1   2  15      259.38      283.17     15.43 o 
   2   2  15      151.31      142.79      8.82 o 
   3   2  15       92.89      102.95     12.29 o 
  -3   3  15        6.01        5.72      1.70 o 
  -2   3  15       91.56       83.26      8.60 o 
  -1   3  15      219.02      232.24     12.37 o 
   0   3  15      113.67      118.42     10.97 o 
   1   3  15       65.79       62.73      6.87 o 
   2   3  15      608.44      638.43     25.68 o 
   3   3  15       95.19       83.15     21.57 o 
  -2   4  15      217.23      214.75     15.97 o 
  -1   4  15       13.37       11.29      2.26 o 
   0   4  15       30.15       19.64      3.52 o 
   1   4  15      137.12      167.51      9.67 o 
   2   4  15        7.88        5.82      3.03 o 
  -1   5  15      155.04      158.32     21.38 o 
   0   5  15       85.19       86.77     13.93 o 
  -1  -4  16      101.26      110.36      6.89 o 
   0  -4  16       14.95       10.83      2.64 o 
   1  -4  16       56.08       75.46      9.81 o 
  -2  -3  16      140.26      143.51     10.28 o 
  -1  -3  16      212.13      201.54     19.04 o 
   0  -3  16      411.18      395.60     17.34 o 
   1  -3  16       98.83       75.68      9.88 o 
   2  -3  16      318.38      280.06     23.39 o 
  -3  -2  16        1.42        0.85      2.08 o 
  -2  -2  16       61.69       74.97      8.92 o 
  -1  -2  16       43.10       38.32      9.00 o 
   0  -2  16      424.07      409.71     16.44 o 
   1  -2  16      351.98      344.79     13.83 o 
   2  -2  16      196.35      208.80     16.49 o 
   3  -2  16       19.98       16.16      6.80 o 
  -3  -1  16        0.51       -1.32      1.65 o 
  -2  -1  16       22.74       20.11      3.56 o 
  -1  -1  16      388.55      395.31     15.72 o 
   0  -1  16      298.43      300.65     15.25 o 
   1  -1  16      319.69      329.31     15.11 o 
   2  -1  16      251.83      241.72     16.06 o 
   3  -1  16       65.09       60.17     14.39 o 
  -3   0  16       18.30        9.97      2.90 o 
  -2   0  16        6.92        6.67      1.75 o 
  -1   0  16        8.07        7.63      1.72 o 
   0   0  16      264.72      302.59     19.05 o 
   1   0  16      331.38      334.53     14.66 o 
   2   0  16      673.65      710.78     23.30 o 
   3   0  16       57.14       52.08      6.07 o 
  -3   1  16        0.52       -1.73      1.73 o 
  -2   1  16       22.71       21.77      6.64 o 
  -1   1  16      388.55      384.46     17.29 o 
   0   1  16      298.34      281.20     14.65 o 
   1   1  16      319.92      302.44     15.91 o 
   2   1  16      251.61      234.72     12.19 o 
   3   1  16       65.01       58.06      8.73 o 
  -3   2  16        1.42        6.10      3.66 o 
  -2   2  16       61.67       55.66      6.19 o 
  -1   2  16       43.33       29.29      5.75 o 
   0   2  16      424.18      420.09     17.46 o 
   1   2  16      352.57      347.39     16.27 o 
   2   2  16      196.54      199.42     10.33 o 
   3   2  16       20.09       22.78      3.21 o 
  -2   3  16      140.06      145.68     12.23 o 
  -1   3  16      212.21      215.40     11.99 o 
   0   3  16      411.28      370.17     15.76 o 
   1   3  16       98.82       91.99      8.73 o 
   2   3  16      317.98      288.85     10.32 o 
  -1   4  16      101.19       91.75     13.74 o 
   0   4  16       14.85       14.68      2.95 o 
   1   4  16       56.16       61.21      8.62 o 
  -2  -3  17       70.50       66.46      8.59 o 
  -1  -3  17      202.55      214.14     23.21 o 
   0  -3  17      480.10      408.03     23.74 o 
   1  -3  17       92.69       84.15      8.06 o 
  -2  -2  17        3.01        3.23      3.97 o 
  -1  -2  17       65.82       54.21      6.29 o 
   0  -2  17      185.41      189.61     12.61 o 
   1  -2  17       52.49       57.94      6.36 o 
   2  -2  17      325.25      310.06     15.73 o 
  -3  -1  17        4.59        9.83      2.87 o 
  -2  -1  17        6.24        3.56      1.86 o 
  -1  -1  17      423.85      442.65     18.79 o 
   0  -1  17     1058.86     1155.19     29.04 o 
   1  -1  17      381.09      395.97     25.11 o 
   2  -1  17      217.15      223.88     13.51 o 
  -3   0  17      293.51      300.95     19.35 o 
  -2   0  17       32.87       25.01      4.44 o 
  -1   0  17       16.11       23.70      6.84 o 
   0   0  17       36.00       26.78      7.45 o 
   1   0  17        4.39        5.24      2.01 o 
   2   0  17      633.58      659.66     22.82 o 
  -3   1  17        4.59       11.92      3.19 o 
  -2   1  17        6.19        6.11      1.89 o 
  -1   1  17      424.25      432.44     19.08 o 
   0   1  17     1058.55     1130.61     32.31 o 
   1   1  17      381.03      398.22     27.21 o 
   2   1  17      216.95      243.23     18.88 o 
  -2   2  17        2.99        3.04      2.17 o 
  -1   2  17       65.86       80.52      8.69 o 
   0   2  17      185.54      188.38     17.94 o 
   1   2  17       52.48       47.16      5.21 o 
   2   2  17      325.40      300.46     13.62 o 
  -2   3  17       70.45       56.82     13.91 o 
  -1   3  17      202.61      187.36     11.22 o 
   0   3  17      480.37      502.31     18.82 o 
   1   3  17       92.58       83.02     12.05 o 
  -1  -2  18      257.65      238.92     16.82 o 
   0  -2  18      108.35      121.03     12.57 o 
   1  -2  18      719.68      695.06     24.05 o 
  -2  -1  18      101.95       72.84     22.25 o 
  -1  -1  18       57.50       57.11      9.70 o 
   0  -1  18      843.59      912.49     28.75 o 
   1  -1  18      769.97      765.32     25.53 o 
   2  -1  18       88.25       94.72     28.84 o 
  -2   0  18       76.25       89.83     14.86 o 
  -1   0  18      537.81      505.15     21.39 o 
   0   0  18       34.86       29.43      6.06 o 
   1   0  18     1105.47     1170.66     34.71 o 
   2   0  18        0.00        2.27      1.58 o 
  -2   1  18      101.95       82.41     10.60 o 
  -1   1  18       57.58       60.28      8.25 o 
   0   1  18      844.22      888.22     32.50 o 
   1   1  18      769.38      761.08     27.07 o 
   2   1  18       88.18       99.70     12.43 o 
  -1   2  18      257.91      231.35     14.19 o 
   0   2  18      108.22      105.06     10.08 o 
   1   2  18      720.23      687.48     24.68 o 
   0  -1  19        5.94        3.22      3.55 o 
  -1   0  19      211.40      226.20     16.03 o 
   0   0  19      178.41      151.08     18.26 o 
   0   1  19        5.87       10.85      4.22 o 
                                                 
